# Supplementary material for: Over Six Thousand Trypanosoma cruzi Strains Classified into Discrete Typing Units (DTUs): Attempt at an Inventory
Source: PLoS Negl Trop Dis. 2016 Aug 29;10(8):e0004792. doi: 10.1371/journal.pntd.0004792 (PMC5003387; doi:10.1371/journal.pntd.0004792)
Supplement: S1 Table — Each line corresponds to the identification of a single strain for which the geographic, host, and time origins are specified. The publication source is also presented. (XLSX) [file pntd.0004792.s001.xlsx]

## Sheet: DATA
S1 Table : Compiled list of Trypanosoma cruzi discrete typing units (DTU) previously reported in the literature. Each line corresponds to the identification of a single strain for which the geographic, host, and time origins are specified. The publication source is also presented.
Original code	Sample type	DTU	Country	Continental division: North/Central/South	Upper division: state/province/department/region	Belong to the Amazon bassin	Lower division: Department/province/municipality/community	Local division: municipality/community/village	Date isolation	Year isolation/detection	Species of the host	Commun name	Order of the host	Tribe	Genus of the host	Cycle	Genetic marker (nuclear/mitochondrial)	Method of identification	Genes examined	Ref
BOL(9)	Strain	TcI	Costa Rica	Central	San José	No	uk	uk	uk	uk	Canis familiaris	Dog	Carnivora	NA	Canis	Domestic	Nuclear	Sequencing	SL-IR	Zuriaga MÁ, Blandón-Naranjo M, Valerio-Campos I, Salas R, Zeledón R, Bargues MD. 2012. Molecular characterization of Trypanosoma cruzi and infection rate of the vector Triatoma dimidiata in Costa Rica. Parasitol Res. 111(4):1615-20.
GAA(7)	Strain	TcI	Costa Rica	Central	Alajuela	No	uk	uk	uk	uk	Homo sapiens	Human	Primate	NA	Homo	Domestic	Nuclear	Sequencing	SL-IR	Zuriaga MÁ, Blandón-Naranjo M, Valerio-Campos I, Salas R, Zeledón R, Bargues MD. 2012. Molecular characterization of Trypanosoma cruzi and infection rate of the vector Triatoma dimidiata in Costa Rica. Parasitol Res. 111(4):1615-20.
JEN(8)	Strain	TcI	Costa Rica	Central	San José	No	uk	uk	uk	uk	Homo sapiens	Human	Primate	NA	Homo	Domestic	Nuclear	Sequencing	SL-IR	Zuriaga MÁ, Blandón-Naranjo M, Valerio-Campos I, Salas R, Zeledón R, Bargues MD. 2012. Molecular characterization of Trypanosoma cruzi and infection rate of the vector Triatoma dimidiata in Costa Rica. Parasitol Res. 111(4):1615-20.
SJI(6)	Strain	TcI	Costa Rica	Central	Puntarenas	No	uk	uk	uk	uk	Homo sapiens	Human	Primate	NA	Homo	Domestic	Nuclear	Sequencing	SL-IR	Zuriaga MÁ, Blandón-Naranjo M, Valerio-Campos I, Salas R, Zeledón R, Bargues MD. 2012. Molecular characterization of Trypanosoma cruzi and infection rate of the vector Triatoma dimidiata in Costa Rica. Parasitol Res. 111(4):1615-20.
PAN(2)	Strain	TcI	Costa Rica	Central	Puntarenas	No	uk	uk	uk	uk	Panstrongylus rufotuberculatus	Blood-sucking insect	Hemiptera	Triatomini	Panstrongylus	uk	Nuclear	Sequencing	SL-IR	Zuriaga MÁ, Blandón-Naranjo M, Valerio-Campos I, Salas R, Zeledón R, Bargues MD. 2012. Molecular characterization of Trypanosoma cruzi and infection rate of the vector Triatoma dimidiata in Costa Rica. Parasitol Res. 111(4):1615-20.
LCH(12)	Strain	TcI	Costa Rica	Central	Alajuela	No	uk	uk	uk	uk	Rhodnius pallescens	Blood-sucking insect	Hemiptera	Rhodniini	Rhodnius	Sylvatic	Nuclear	Sequencing	SL-IR	Zuriaga MÁ, Blandón-Naranjo M, Valerio-Campos I, Salas R, Zeledón R, Bargues MD. 2012. Molecular characterization of Trypanosoma cruzi and infection rate of the vector Triatoma dimidiata in Costa Rica. Parasitol Res. 111(4):1615-20.
BAR(16)	Strain	TcI	Costa Rica	Central	Heredia	No	uk	uk	uk	uk	Triatoma dimidiata	Blood-sucking insect	Hemiptera	Triatomini	Triatoma	Domestic	Nuclear	Sequencing	SL-IR	Zuriaga MÁ, Blandón-Naranjo M, Valerio-Campos I, Salas R, Zeledón R, Bargues MD. 2012. Molecular characterization of Trypanosoma cruzi and infection rate of the vector Triatoma dimidiata in Costa Rica. Parasitol Res. 111(4):1615-20.
CAP(10)	Strain	TcI	Costa Rica	Central	Heredia	No	uk	uk	uk	uk	Triatoma dimidiata	Blood-sucking insect	Hemiptera	Triatomini	Triatoma	Domestic	Nuclear	Sequencing	SL-IR	Zuriaga MÁ, Blandón-Naranjo M, Valerio-Campos I, Salas R, Zeledón R, Bargues MD. 2012. Molecular characterization of Trypanosoma cruzi and infection rate of the vector Triatoma dimidiata in Costa Rica. Parasitol Res. 111(4):1615-20.
CDE(4)	Strain	TcI	Costa Rica	Central	San José	No	uk	uk	uk	uk	Triatoma dimidiata	Blood-sucking insect	Hemiptera	Triatomini	Triatoma	Domestic	Nuclear	Sequencing	SL-IR	Zuriaga MÁ, Blandón-Naranjo M, Valerio-Campos I, Salas R, Zeledón R, Bargues MD. 2012. Molecular characterization of Trypanosoma cruzi and infection rate of the vector Triatoma dimidiata in Costa Rica. Parasitol Res. 111(4):1615-20.
GUA(1)	Strain	TcI	Costa Rica	Central	Guanacaste	No	uk	uk	uk	uk	Triatoma dimidiata	Blood-sucking insect	Hemiptera	Triatomini	Triatoma	Domestic	Nuclear	Sequencing	SL-IR	Zuriaga MÁ, Blandón-Naranjo M, Valerio-Campos I, Salas R, Zeledón R, Bargues MD. 2012. Molecular characterization of Trypanosoma cruzi and infection rate of the vector Triatoma dimidiata in Costa Rica. Parasitol Res. 111(4):1615-20.
HER(3)	Strain	TcI	Costa Rica	Central	Heredia	No	uk	uk	uk	uk	Triatoma dimidiata	Blood-sucking insect	Hemiptera	Triatomini	Triatoma	Domestic	Nuclear	Sequencing	SL-IR	Zuriaga MÁ, Blandón-Naranjo M, Valerio-Campos I, Salas R, Zeledón R, Bargues MD. 2012. Molecular characterization of Trypanosoma cruzi and infection rate of the vector Triatoma dimidiata in Costa Rica. Parasitol Res. 111(4):1615-20.
OSW(11)	Strain	TcI	Costa Rica	Central	San José	No	uk	uk	uk	uk	Triatoma dimidiata	Blood-sucking insect	Hemiptera	Triatomini	Triatoma	Sylvatic	Nuclear	Sequencing	SL-IR	Zuriaga MÁ, Blandón-Naranjo M, Valerio-Campos I, Salas R, Zeledón R, Bargues MD. 2012. Molecular characterization of Trypanosoma cruzi and infection rate of the vector Triatoma dimidiata in Costa Rica. Parasitol Res. 111(4):1615-20.
VJO(13)	Strain	TcI	Costa Rica	Central	San José	No	uk	uk	uk	uk	Triatoma dimidiata	Blood-sucking insect	Hemiptera	Triatomini	Triatoma	Domestic	Nuclear	Sequencing	SL-IR	Zuriaga MÁ, Blandón-Naranjo M, Valerio-Campos I, Salas R, Zeledón R, Bargues MD. 2012. Molecular characterization of Trypanosoma cruzi and infection rate of the vector Triatoma dimidiata in Costa Rica. Parasitol Res. 111(4):1615-20.
ZDE(5)	Strain	TcI	Costa Rica	Central	San José	No	uk	uk	uk	uk	Triatoma dimidiata	Blood-sucking insect	Hemiptera	Triatomini	Triatoma	Sylvatic	Nuclear	Sequencing	SL-IR	Zuriaga MÁ, Blandón-Naranjo M, Valerio-Campos I, Salas R, Zeledón R, Bargues MD. 2012. Molecular characterization of Trypanosoma cruzi and infection rate of the vector Triatoma dimidiata in Costa Rica. Parasitol Res. 111(4):1615-20.
ElSalvador1980	Strain	TcI	El Salvador	Central	uk	No	uk	uk	1980	1980	Homo sapiens	Human	Primate	NA	Homo	Domestic	Nuclear	MLEE	22 gene loci	Barnabé C, Brisse S, Tibayrenc M. 2000. Population structure and genetic typing of Trypanosoma cruzi, the agent of Chagas disease: a multilocus enzyme electrophoresis approach. Parasitology. 120 ( Pt 5):513-26.
Anonymous	Blood	TcI	El Salvador	Central	uk	No	uk	uk	uk	uk	Homo sapiens	Human	Primate	NA	Homo	Domestic	Nuclear & mitochondrial	PCR-RFLP; PCR band size; MLST; MLST; LSSP-PCR	1f8; LSU rDNA & HSP60 & GPI;	Costales JA, Kotton CN, Zurita-Leal AC, Garcia-Perez J, Llewellyn MS, Messenger LA, Bhattacharyya T, Burleigh BA. Chagas disease reactivation in a heart transplant patient infected by domestic Trypanosoma cruzi discrete typing unit I (TcIDOM). Parasit Vectors. 2015 Aug 25;8:435.
H10	Strain	TcI	Guatemala	Central	Santa Rosa	No	uk	uk	uk	uk	Homo sapiens	Human	Primate	NA	Homo	Domestic	Nuclear	MLEE	18 gene loci	Higo H, Miura S, Horio M, Mimori T, Hamano S, Agatsuma T, Yanagi T, Cruz-Reyes A, Uyema N, Rojas de Arias A, Matta V, Akahane H, Hirayama K, Takeuchi T, Tada I, Himeno K. 2004. Genotypic variation among lineages of Trypanosoma cruzi and its geographic aspects. Parasitol Int. 53(4):337-44.
H12	Strain	TcI	Guatemala	Central	Santa Rosa	No	uk	uk	uk	uk	Homo sapiens	Human	Primate	NA	Homo	Domestic	Nuclear	MLEE	18 gene loci	Higo H, Miura S, Horio M, Mimori T, Hamano S, Agatsuma T, Yanagi T, Cruz-Reyes A, Uyema N, Rojas de Arias A, Matta V, Akahane H, Hirayama K, Takeuchi T, Tada I, Himeno K. 2004. Genotypic variation among lineages of Trypanosoma cruzi and its geographic aspects. Parasitol Int. 53(4):337-44.
H13-2	Strain	TcI	Guatemala	Central	Zacapa	No	uk	uk	uk	uk	Homo sapiens	Human	Primate	NA	Homo	Domestic	Nuclear	MLEE	18 gene loci	Higo H, Miura S, Horio M, Mimori T, Hamano S, Agatsuma T, Yanagi T, Cruz-Reyes A, Uyema N, Rojas de Arias A, Matta V, Akahane H, Hirayama K, Takeuchi T, Tada I, Himeno K. 2004. Genotypic variation among lineages of Trypanosoma cruzi and its geographic aspects. Parasitol Int. 53(4):337-44.
H14	Strain	TcI	Guatemala	Central	Zacapa	No	uk	uk	uk	uk	Homo sapiens	Human	Primate	NA	Homo	Domestic	Nuclear	MLEE	18 gene loci	Higo H, Miura S, Horio M, Mimori T, Hamano S, Agatsuma T, Yanagi T, Cruz-Reyes A, Uyema N, Rojas de Arias A, Matta V, Akahane H, Hirayama K, Takeuchi T, Tada I, Himeno K. 2004. Genotypic variation among lineages of Trypanosoma cruzi and its geographic aspects. Parasitol Int. 53(4):337-44.
H15	Strain	TcI	Guatemala	Central	Zacapa	No	uk	uk	uk	uk	Homo sapiens	Human	Primate	NA	Homo	Domestic	Nuclear	MLEE	18 gene loci	Higo H, Miura S, Horio M, Mimori T, Hamano S, Agatsuma T, Yanagi T, Cruz-Reyes A, Uyema N, Rojas de Arias A, Matta V, Akahane H, Hirayama K, Takeuchi T, Tada I, Himeno K. 2004. Genotypic variation among lineages of Trypanosoma cruzi and its geographic aspects. Parasitol Int. 53(4):337-44.
H17	Strain	TcI	Guatemala	Central	Santa Rosa	No	uk	uk	uk	uk	Homo sapiens	Human	Primate	NA	Homo	Domestic	Nuclear	MLEE	18 gene loci	Higo H, Miura S, Horio M, Mimori T, Hamano S, Agatsuma T, Yanagi T, Cruz-Reyes A, Uyema N, Rojas de Arias A, Matta V, Akahane H, Hirayama K, Takeuchi T, Tada I, Himeno K. 2004. Genotypic variation among lineages of Trypanosoma cruzi and its geographic aspects. Parasitol Int. 53(4):337-44.
H18	Strain	TcI	Guatemala	Central	Zacapa	No	uk	uk	uk	uk	Homo sapiens	Human	Primate	NA	Homo	Domestic	Nuclear	MLEE	18 gene loci	Higo H, Miura S, Horio M, Mimori T, Hamano S, Agatsuma T, Yanagi T, Cruz-Reyes A, Uyema N, Rojas de Arias A, Matta V, Akahane H, Hirayama K, Takeuchi T, Tada I, Himeno K. 2004. Genotypic variation among lineages of Trypanosoma cruzi and its geographic aspects. Parasitol Int. 53(4):337-44.
H21	Strain	TcI	Guatemala	Central	Zacapa	No	uk	uk	uk	uk	Homo sapiens	Human	Primate	NA	Homo	Domestic	Nuclear	MLEE	18 gene loci	Higo H, Miura S, Horio M, Mimori T, Hamano S, Agatsuma T, Yanagi T, Cruz-Reyes A, Uyema N, Rojas de Arias A, Matta V, Akahane H, Hirayama K, Takeuchi T, Tada I, Himeno K. 2004. Genotypic variation among lineages of Trypanosoma cruzi and its geographic aspects. Parasitol Int. 53(4):337-44.
H22	Strain	TcI	Guatemala	Central	Zacapa	No	uk	uk	uk	uk	Homo sapiens	Human	Primate	NA	Homo	Domestic	Nuclear	MLEE	18 gene loci	Higo H, Miura S, Horio M, Mimori T, Hamano S, Agatsuma T, Yanagi T, Cruz-Reyes A, Uyema N, Rojas de Arias A, Matta V, Akahane H, Hirayama K, Takeuchi T, Tada I, Himeno K. 2004. Genotypic variation among lineages of Trypanosoma cruzi and its geographic aspects. Parasitol Int. 53(4):337-44.
H23	Strain	TcI	Guatemala	Central	Zacapa	No	uk	uk	uk	uk	Homo sapiens	Human	Primate	NA	Homo	Domestic	Nuclear	MLEE	18 gene loci	Higo H, Miura S, Horio M, Mimori T, Hamano S, Agatsuma T, Yanagi T, Cruz-Reyes A, Uyema N, Rojas de Arias A, Matta V, Akahane H, Hirayama K, Takeuchi T, Tada I, Himeno K. 2004. Genotypic variation among lineages of Trypanosoma cruzi and its geographic aspects. Parasitol Int. 53(4):337-44.
H24	Strain	TcI	Guatemala	Central	Guatemala	No	uk	uk	uk	uk	Homo sapiens	Human	Primate	NA	Homo	Domestic	Nuclear	MLEE	18 gene loci	Higo H, Miura S, Horio M, Mimori T, Hamano S, Agatsuma T, Yanagi T, Cruz-Reyes A, Uyema N, Rojas de Arias A, Matta V, Akahane H, Hirayama K, Takeuchi T, Tada I, Himeno K. 2004. Genotypic variation among lineages of Trypanosoma cruzi and its geographic aspects. Parasitol Int. 53(4):337-44.
H25	Strain	TcI	Guatemala	Central	Zacapa	No	uk	uk	uk	uk	Homo sapiens	Human	Primate	NA	Homo	Domestic	Nuclear	MLEE	18 gene loci	Higo H, Miura S, Horio M, Mimori T, Hamano S, Agatsuma T, Yanagi T, Cruz-Reyes A, Uyema N, Rojas de Arias A, Matta V, Akahane H, Hirayama K, Takeuchi T, Tada I, Himeno K. 2004. Genotypic variation among lineages of Trypanosoma cruzi and its geographic aspects. Parasitol Int. 53(4):337-44.
H26	Strain	TcI	Guatemala	Central	Zacapa	No	uk	uk	uk	uk	Homo sapiens	Human	Primate	NA	Homo	Domestic	Nuclear	MLEE	18 gene loci	Higo H, Miura S, Horio M, Mimori T, Hamano S, Agatsuma T, Yanagi T, Cruz-Reyes A, Uyema N, Rojas de Arias A, Matta V, Akahane H, Hirayama K, Takeuchi T, Tada I, Himeno K. 2004. Genotypic variation among lineages of Trypanosoma cruzi and its geographic aspects. Parasitol Int. 53(4):337-44.
H27	Strain	TcI	Guatemala	Central	Zacapa	No	uk	uk	uk	uk	Homo sapiens	Human	Primate	NA	Homo	Domestic	Nuclear	MLEE	18 gene loci	Higo H, Miura S, Horio M, Mimori T, Hamano S, Agatsuma T, Yanagi T, Cruz-Reyes A, Uyema N, Rojas de Arias A, Matta V, Akahane H, Hirayama K, Takeuchi T, Tada I, Himeno K. 2004. Genotypic variation among lineages of Trypanosoma cruzi and its geographic aspects. Parasitol Int. 53(4):337-44.
H28	Strain	TcI	Guatemala	Central	Zacapa	No	uk	uk	uk	uk	Homo sapiens	Human	Primate	NA	Homo	Domestic	Nuclear	MLEE	18 gene loci	Higo H, Miura S, Horio M, Mimori T, Hamano S, Agatsuma T, Yanagi T, Cruz-Reyes A, Uyema N, Rojas de Arias A, Matta V, Akahane H, Hirayama K, Takeuchi T, Tada I, Himeno K. 2004. Genotypic variation among lineages of Trypanosoma cruzi and its geographic aspects. Parasitol Int. 53(4):337-44.
H30	Strain	TcI	Guatemala	Central	Zacapa	No	uk	uk	uk	uk	Homo sapiens	Human	Primate	NA	Homo	Domestic	Nuclear	MLEE	18 gene loci	Higo H, Miura S, Horio M, Mimori T, Hamano S, Agatsuma T, Yanagi T, Cruz-Reyes A, Uyema N, Rojas de Arias A, Matta V, Akahane H, Hirayama K, Takeuchi T, Tada I, Himeno K. 2004. Genotypic variation among lineages of Trypanosoma cruzi and its geographic aspects. Parasitol Int. 53(4):337-44.
H31	Strain	TcI	Guatemala	Central	Zacapa	No	uk	uk	uk	uk	Homo sapiens	Human	Primate	NA	Homo	Domestic	Nuclear	MLEE	18 gene loci	Higo H, Miura S, Horio M, Mimori T, Hamano S, Agatsuma T, Yanagi T, Cruz-Reyes A, Uyema N, Rojas de Arias A, Matta V, Akahane H, Hirayama K, Takeuchi T, Tada I, Himeno K. 2004. Genotypic variation among lineages of Trypanosoma cruzi and its geographic aspects. Parasitol Int. 53(4):337-44.
H6	Strain	TcI	Guatemala	Central	Santa Rosa	No	uk	uk	uk	uk	Homo sapiens	Human	Primate	NA	Homo	Domestic	Nuclear	MLEE	18 gene loci	Higo H, Miura S, Horio M, Mimori T, Hamano S, Agatsuma T, Yanagi T, Cruz-Reyes A, Uyema N, Rojas de Arias A, Matta V, Akahane H, Hirayama K, Takeuchi T, Tada I, Himeno K. 2004. Genotypic variation among lineages of Trypanosoma cruzi and its geographic aspects. Parasitol Int. 53(4):337-44.
H7	Strain	TcI	Guatemala	Central	Santa Rosa	No	uk	uk	uk	uk	Homo sapiens	Human	Primate	NA	Homo	Domestic	Nuclear	MLEE	18 gene loci	Higo H, Miura S, Horio M, Mimori T, Hamano S, Agatsuma T, Yanagi T, Cruz-Reyes A, Uyema N, Rojas de Arias A, Matta V, Akahane H, Hirayama K, Takeuchi T, Tada I, Himeno K. 2004. Genotypic variation among lineages of Trypanosoma cruzi and its geographic aspects. Parasitol Int. 53(4):337-44.
H8	Strain	TcI	Guatemala	Central	Santa Rosa	No	uk	uk	uk	uk	Homo sapiens	Human	Primate	NA	Homo	Domestic	Nuclear	MLEE	18 gene loci	Higo H, Miura S, Horio M, Mimori T, Hamano S, Agatsuma T, Yanagi T, Cruz-Reyes A, Uyema N, Rojas de Arias A, Matta V, Akahane H, Hirayama K, Takeuchi T, Tada I, Himeno K. 2004. Genotypic variation among lineages of Trypanosoma cruzi and its geographic aspects. Parasitol Int. 53(4):337-44.
HN4004	Strain	TcI	Guatemala	Central	Santa Rosa	No	uk	uk	uk	uk	Homo sapiens	Human	Primate	NA	Homo	Domestic	Nuclear	MLEE	18 gene loci	Higo H, Miura S, Horio M, Mimori T, Hamano S, Agatsuma T, Yanagi T, Cruz-Reyes A, Uyema N, Rojas de Arias A, Matta V, Akahane H, Hirayama K, Takeuchi T, Tada I, Himeno K. 2004. Genotypic variation among lineages of Trypanosoma cruzi and its geographic aspects. Parasitol Int. 53(4):337-44.
SM249	Strain	TcI	Guatemala	Central	Santa Rosa	No	uk	uk	uk	uk	Homo sapiens	Human	Primate	NA	Homo	Domestic	Nuclear	MLEE	18 gene loci	Higo H, Miura S, Horio M, Mimori T, Hamano S, Agatsuma T, Yanagi T, Cruz-Reyes A, Uyema N, Rojas de Arias A, Matta V, Akahane H, Hirayama K, Takeuchi T, Tada I, Himeno K. 2004. Genotypic variation among lineages of Trypanosoma cruzi and its geographic aspects. Parasitol Int. 53(4):337-44.
SM392	Strain	TcI	Guatemala	Central	Santa Rosa	No	uk	uk	uk	uk	Homo sapiens	Human	Primate	NA	Homo	Domestic	Nuclear	MLEE	18 gene loci	Higo H, Miura S, Horio M, Mimori T, Hamano S, Agatsuma T, Yanagi T, Cruz-Reyes A, Uyema N, Rojas de Arias A, Matta V, Akahane H, Hirayama K, Takeuchi T, Tada I, Himeno K. 2004. Genotypic variation among lineages of Trypanosoma cruzi and its geographic aspects. Parasitol Int. 53(4):337-44.
SM53	Strain	TcI	Guatemala	Central	Santa Rosa	No	uk	uk	uk	uk	Homo sapiens	Human	Primate	NA	Homo	Domestic	Nuclear	MLEE	18 gene loci	Higo H, Miura S, Horio M, Mimori T, Hamano S, Agatsuma T, Yanagi T, Cruz-Reyes A, Uyema N, Rojas de Arias A, Matta V, Akahane H, Hirayama K, Takeuchi T, Tada I, Himeno K. 2004. Genotypic variation among lineages of Trypanosoma cruzi and its geographic aspects. Parasitol Int. 53(4):337-44.
TM17	Strain	TcI	Guatemala	Central	Zacapa	No	uk	uk	uk	uk	Homo sapiens	Human	Primate	Triatomini	Homo	Domestic	Nuclear	MLEE	18 gene loci	Higo H, Miura S, Horio M, Mimori T, Hamano S, Agatsuma T, Yanagi T, Cruz-Reyes A, Uyema N, Rojas de Arias A, Matta V, Akahane H, Hirayama K, Takeuchi T, Tada I, Himeno K. 2004. Genotypic variation among lineages of Trypanosoma cruzi and its geographic aspects. Parasitol Int. 53(4):337-44.
H07	Strain	Tci	Guatemala	Central	uk	No	uk	uk	uk	uk	Homo sapiens	Human	Primate	NA	Homo	Domestic	Nuclear	PCR band size	SL-IR	Ruíz-Sánchez R, León MP, Matta V, Reyes PA, López R, Jay D, Monteón VM. 2005. Trypanosoma cruzi isolates from Mexican and Guatemalan acute and chronic chagasic cardiopathy patients belong to Trypanosoma cruzi I. Mem Inst Oswaldo Cruz. 100(3):281-3.
H38	Strain	TcI	Guatemala	Central	uk	No	uk	uk	uk	uk	Homo sapiens	Human	Primate	NA	Homo	Domestic	Nuclear	PCR band size	SL-IR	Ruíz-Sánchez R, León MP, Matta V, Reyes PA, López R, Jay D, Monteón VM. 2005. Trypanosoma cruzi isolates from Mexican and Guatemalan acute and chronic chagasic cardiopathy patients belong to Trypanosoma cruzi I. Mem Inst Oswaldo Cruz. 100(3):281-3.
H64	Strain	TcI	Guatemala	Central	uk	No	uk	uk	uk	uk	Homo sapiens	Human	Primate	NA	Homo	Domestic	Nuclear	PCR band size	SL-IR	Ruíz-Sánchez R, León MP, Matta V, Reyes PA, López R, Jay D, Monteón VM. 2005. Trypanosoma cruzi isolates from Mexican and Guatemalan acute and chronic chagasic cardiopathy patients belong to Trypanosoma cruzi I. Mem Inst Oswaldo Cruz. 100(3):281-3.
RM1	Strain	TcI	Guatemala	Central	Zacapa	No	uk	uk	uk	uk	Rhodnius prolixus	Blood-sucking insect	Hemiptera	Rhodniini	Rhodnius	uk	Nuclear	MLEE	18 gene loci	Higo H, Miura S, Horio M, Mimori T, Hamano S, Agatsuma T, Yanagi T, Cruz-Reyes A, Uyema N, Rojas de Arias A, Matta V, Akahane H, Hirayama K, Takeuchi T, Tada I, Himeno K. 2004. Genotypic variation among lineages of Trypanosoma cruzi and its geographic aspects. Parasitol Int. 53(4):337-44.
RM3	Strain	TcI	Guatemala	Central	Zacapa	No	uk	uk	uk	uk	Rhodnius prolixus	Blood-sucking insect	Hemiptera	Rhodniini	Rhodnius	uk	Nuclear	MLEE	18 gene loci	Higo H, Miura S, Horio M, Mimori T, Hamano S, Agatsuma T, Yanagi T, Cruz-Reyes A, Uyema N, Rojas de Arias A, Matta V, Akahane H, Hirayama K, Takeuchi T, Tada I, Himeno K. 2004. Genotypic variation among lineages of Trypanosoma cruzi and its geographic aspects. Parasitol Int. 53(4):337-44.
RM4	Strain	TcI	Guatemala	Central	Zacapa	No	uk	uk	uk	uk	Rhodnius prolixus	Blood-sucking insect	Hemiptera	Rhodniini	Rhodnius	uk	Nuclear	MLEE	18 gene loci	Higo H, Miura S, Horio M, Mimori T, Hamano S, Agatsuma T, Yanagi T, Cruz-Reyes A, Uyema N, Rojas de Arias A, Matta V, Akahane H, Hirayama K, Takeuchi T, Tada I, Himeno K. 2004. Genotypic variation among lineages of Trypanosoma cruzi and its geographic aspects. Parasitol Int. 53(4):337-44.
RM5	Strain	TcI	Guatemala	Central	Zacapa	No	uk	uk	uk	uk	Rhodnius prolixus	Blood-sucking insect	Hemiptera	Rhodniini	Rhodnius	uk	Nuclear	MLEE	18 gene loci	Higo H, Miura S, Horio M, Mimori T, Hamano S, Agatsuma T, Yanagi T, Cruz-Reyes A, Uyema N, Rojas de Arias A, Matta V, Akahane H, Hirayama K, Takeuchi T, Tada I, Himeno K. 2004. Genotypic variation among lineages of Trypanosoma cruzi and its geographic aspects. Parasitol Int. 53(4):337-44.
171	Strain	TcI	Guatemala	Central	Santa Rosa	No	uk	uk	uk	uk	Triatoma dimidiata	Blood-sucking insect	Hemiptera	Triatomini	Triatoma	uk	Nuclear	MLEE	18 gene loci	Higo H, Miura S, Horio M, Mimori T, Hamano S, Agatsuma T, Yanagi T, Cruz-Reyes A, Uyema N, Rojas de Arias A, Matta V, Akahane H, Hirayama K, Takeuchi T, Tada I, Himeno K. 2004. Genotypic variation among lineages of Trypanosoma cruzi and its geographic aspects. Parasitol Int. 53(4):337-44.
172	Strain	TcI	Guatemala	Central	Santa Rosa	No	uk	uk	uk	uk	Triatoma dimidiata	Blood-sucking insect	Hemiptera	Triatomini	Triatoma	uk	Nuclear	MLEE	18 gene loci	Higo H, Miura S, Horio M, Mimori T, Hamano S, Agatsuma T, Yanagi T, Cruz-Reyes A, Uyema N, Rojas de Arias A, Matta V, Akahane H, Hirayama K, Takeuchi T, Tada I, Himeno K. 2004. Genotypic variation among lineages of Trypanosoma cruzi and its geographic aspects. Parasitol Int. 53(4):337-44.
Mar5	Strain	TcI	Guatemala	Central	Guatemala	No	uk	uk	uk	uk	Triatoma dimidiata	Blood-sucking insect	Hemiptera	Triatomini	Triatoma	uk	Nuclear	MLEE	18 gene loci	Higo H, Miura S, Horio M, Mimori T, Hamano S, Agatsuma T, Yanagi T, Cruz-Reyes A, Uyema N, Rojas de Arias A, Matta V, Akahane H, Hirayama K, Takeuchi T, Tada I, Himeno K. 2004. Genotypic variation among lineages of Trypanosoma cruzi and its geographic aspects. Parasitol Int. 53(4):337-44.
Mar6	Strain	TcI	Guatemala	Central	Guatemala	No	uk	uk	uk	uk	Triatoma dimidiata	Blood-sucking insect	Hemiptera	Triatomini	Triatoma	uk	Nuclear	MLEE	18 gene loci	Higo H, Miura S, Horio M, Mimori T, Hamano S, Agatsuma T, Yanagi T, Cruz-Reyes A, Uyema N, Rojas de Arias A, Matta V, Akahane H, Hirayama K, Takeuchi T, Tada I, Himeno K. 2004. Genotypic variation among lineages of Trypanosoma cruzi and its geographic aspects. Parasitol Int. 53(4):337-44.
TM01	Strain	TcI	Guatemala	Central	Santa Rosa	No	uk	uk	uk	uk	Triatoma dimidiata	Blood-sucking insect	Hemiptera	Triatomini	Triatoma	uk	Nuclear	MLEE	18 gene loci	Higo H, Miura S, Horio M, Mimori T, Hamano S, Agatsuma T, Yanagi T, Cruz-Reyes A, Uyema N, Rojas de Arias A, Matta V, Akahane H, Hirayama K, Takeuchi T, Tada I, Himeno K. 2004. Genotypic variation among lineages of Trypanosoma cruzi and its geographic aspects. Parasitol Int. 53(4):337-44.
TM02	Strain	TcI	Guatemala	Central	Santa Rosa	No	uk	uk	uk	uk	Triatoma dimidiata	Blood-sucking insect	Hemiptera	Triatomini	Triatoma	uk	Nuclear	MLEE	18 gene loci	Higo H, Miura S, Horio M, Mimori T, Hamano S, Agatsuma T, Yanagi T, Cruz-Reyes A, Uyema N, Rojas de Arias A, Matta V, Akahane H, Hirayama K, Takeuchi T, Tada I, Himeno K. 2004. Genotypic variation among lineages of Trypanosoma cruzi and its geographic aspects. Parasitol Int. 53(4):337-44.
TM03	Strain	TcI	Guatemala	Central	Santa Rosa	No	uk	uk	uk	uk	Triatoma dimidiata	Blood-sucking insect	Hemiptera	Triatomini	Triatoma	uk	Nuclear	MLEE	18 gene loci	Higo H, Miura S, Horio M, Mimori T, Hamano S, Agatsuma T, Yanagi T, Cruz-Reyes A, Uyema N, Rojas de Arias A, Matta V, Akahane H, Hirayama K, Takeuchi T, Tada I, Himeno K. 2004. Genotypic variation among lineages of Trypanosoma cruzi and its geographic aspects. Parasitol Int. 53(4):337-44.
TM04	Strain	TcI	Guatemala	Central	Santa Rosa	No	uk	uk	uk	uk	Triatoma dimidiata	Blood-sucking insect	Hemiptera	Triatomini	Triatoma	uk	Nuclear	MLEE	18 gene loci	Higo H, Miura S, Horio M, Mimori T, Hamano S, Agatsuma T, Yanagi T, Cruz-Reyes A, Uyema N, Rojas de Arias A, Matta V, Akahane H, Hirayama K, Takeuchi T, Tada I, Himeno K. 2004. Genotypic variation among lineages of Trypanosoma cruzi and its geographic aspects. Parasitol Int. 53(4):337-44.
TM06	Strain	TcI	Guatemala	Central	Santa Rosa	No	uk	uk	uk	uk	Triatoma dimidiata	Blood-sucking insect	Hemiptera	Triatomini	Triatoma	uk	Nuclear	MLEE	18 gene loci	Higo H, Miura S, Horio M, Mimori T, Hamano S, Agatsuma T, Yanagi T, Cruz-Reyes A, Uyema N, Rojas de Arias A, Matta V, Akahane H, Hirayama K, Takeuchi T, Tada I, Himeno K. 2004. Genotypic variation among lineages of Trypanosoma cruzi and its geographic aspects. Parasitol Int. 53(4):337-44.
TM07	Strain	TcI	Guatemala	Central	Santa Rosa	No	uk	uk	uk	uk	Triatoma dimidiata	Blood-sucking insect	Hemiptera	Triatomini	Triatoma	uk	Nuclear	MLEE	18 gene loci	Higo H, Miura S, Horio M, Mimori T, Hamano S, Agatsuma T, Yanagi T, Cruz-Reyes A, Uyema N, Rojas de Arias A, Matta V, Akahane H, Hirayama K, Takeuchi T, Tada I, Himeno K. 2004. Genotypic variation among lineages of Trypanosoma cruzi and its geographic aspects. Parasitol Int. 53(4):337-44.
TM08	Strain	TcI	Guatemala	Central	Santa Rosa	No	uk	uk	uk	uk	Triatoma dimidiata	Blood-sucking insect	Hemiptera	Triatomini	Triatoma	uk	Nuclear	MLEE	18 gene loci	Higo H, Miura S, Horio M, Mimori T, Hamano S, Agatsuma T, Yanagi T, Cruz-Reyes A, Uyema N, Rojas de Arias A, Matta V, Akahane H, Hirayama K, Takeuchi T, Tada I, Himeno K. 2004. Genotypic variation among lineages of Trypanosoma cruzi and its geographic aspects. Parasitol Int. 53(4):337-44.
TM09	Strain	TcI	Guatemala	Central	Santa Rosa	No	uk	uk	uk	uk	Triatoma dimidiata	Blood-sucking insect	Hemiptera	Triatomini	Triatoma	uk	Nuclear	MLEE	18 gene loci	Higo H, Miura S, Horio M, Mimori T, Hamano S, Agatsuma T, Yanagi T, Cruz-Reyes A, Uyema N, Rojas de Arias A, Matta V, Akahane H, Hirayama K, Takeuchi T, Tada I, Himeno K. 2004. Genotypic variation among lineages of Trypanosoma cruzi and its geographic aspects. Parasitol Int. 53(4):337-44.
TM10	Strain	TcI	Guatemala	Central	Santa Rosa	No	uk	uk	uk	uk	Triatoma dimidiata	Blood-sucking insect	Hemiptera	Triatomini	Triatoma	uk	Nuclear	MLEE	18 gene loci	Higo H, Miura S, Horio M, Mimori T, Hamano S, Agatsuma T, Yanagi T, Cruz-Reyes A, Uyema N, Rojas de Arias A, Matta V, Akahane H, Hirayama K, Takeuchi T, Tada I, Himeno K. 2004. Genotypic variation among lineages of Trypanosoma cruzi and its geographic aspects. Parasitol Int. 53(4):337-44.
TM11	Strain	TcI	Guatemala	Central	Santa Rosa	No	uk	uk	uk	uk	Triatoma dimidiata	Blood-sucking insect	Hemiptera	Triatomini	Triatoma	uk	Nuclear	MLEE	18 gene loci	Higo H, Miura S, Horio M, Mimori T, Hamano S, Agatsuma T, Yanagi T, Cruz-Reyes A, Uyema N, Rojas de Arias A, Matta V, Akahane H, Hirayama K, Takeuchi T, Tada I, Himeno K. 2004. Genotypic variation among lineages of Trypanosoma cruzi and its geographic aspects. Parasitol Int. 53(4):337-44.
TM12	Strain	TcI	Guatemala	Central	Santa Rosa	No	uk	uk	uk	uk	Triatoma dimidiata	Blood-sucking insect	Hemiptera	Triatomini	Triatoma	uk	Nuclear	MLEE	18 gene loci	Higo H, Miura S, Horio M, Mimori T, Hamano S, Agatsuma T, Yanagi T, Cruz-Reyes A, Uyema N, Rojas de Arias A, Matta V, Akahane H, Hirayama K, Takeuchi T, Tada I, Himeno K. 2004. Genotypic variation among lineages of Trypanosoma cruzi and its geographic aspects. Parasitol Int. 53(4):337-44.
TM13	Strain	TcI	Guatemala	Central	Santa Rosa	No	uk	uk	uk	uk	Triatoma dimidiata	Blood-sucking insect	Hemiptera	Triatomini	Triatoma	uk	Nuclear	MLEE	18 gene loci	Higo H, Miura S, Horio M, Mimori T, Hamano S, Agatsuma T, Yanagi T, Cruz-Reyes A, Uyema N, Rojas de Arias A, Matta V, Akahane H, Hirayama K, Takeuchi T, Tada I, Himeno K. 2004. Genotypic variation among lineages of Trypanosoma cruzi and its geographic aspects. Parasitol Int. 53(4):337-44.
TM14	Strain	TcI	Guatemala	Central	Santa Rosa	No	uk	uk	uk	uk	Triatoma dimidiata	Blood-sucking insect	Hemiptera	Triatomini	Triatoma	uk	Nuclear	MLEE	18 gene loci	Higo H, Miura S, Horio M, Mimori T, Hamano S, Agatsuma T, Yanagi T, Cruz-Reyes A, Uyema N, Rojas de Arias A, Matta V, Akahane H, Hirayama K, Takeuchi T, Tada I, Himeno K. 2004. Genotypic variation among lineages of Trypanosoma cruzi and its geographic aspects. Parasitol Int. 53(4):337-44.
TM15	Strain	TcI	Guatemala	Central	Santa Rosa	No	uk	uk	uk	uk	Triatoma dimidiata	Blood-sucking insect	Hemiptera	Triatomini	Triatoma	uk	Nuclear	MLEE	18 gene loci	Higo H, Miura S, Horio M, Mimori T, Hamano S, Agatsuma T, Yanagi T, Cruz-Reyes A, Uyema N, Rojas de Arias A, Matta V, Akahane H, Hirayama K, Takeuchi T, Tada I, Himeno K. 2004. Genotypic variation among lineages of Trypanosoma cruzi and its geographic aspects. Parasitol Int. 53(4):337-44.
TM16	Strain	TcI	Guatemala	Central	Santa Rosa	No	uk	uk	uk	uk	Triatoma dimidiata	Blood-sucking insect	Hemiptera	Triatomini	Triatoma	uk	Nuclear	MLEE	18 gene loci	Higo H, Miura S, Horio M, Mimori T, Hamano S, Agatsuma T, Yanagi T, Cruz-Reyes A, Uyema N, Rojas de Arias A, Matta V, Akahane H, Hirayama K, Takeuchi T, Tada I, Himeno K. 2004. Genotypic variation among lineages of Trypanosoma cruzi and its geographic aspects. Parasitol Int. 53(4):337-44.
TM18	Strain	TcI	Guatemala	Central	Santa Rosa	No	uk	uk	uk	uk	Triatoma dimidiata	Blood-sucking insect	Hemiptera	Triatomini	Triatoma	uk	Nuclear	MLEE	18 gene loci	Higo H, Miura S, Horio M, Mimori T, Hamano S, Agatsuma T, Yanagi T, Cruz-Reyes A, Uyema N, Rojas de Arias A, Matta V, Akahane H, Hirayama K, Takeuchi T, Tada I, Himeno K. 2004. Genotypic variation among lineages of Trypanosoma cruzi and its geographic aspects. Parasitol Int. 53(4):337-44.
TM19	Strain	TcI	Guatemala	Central	Santa Rosa	No	uk	uk	uk	uk	Triatoma dimidiata	Blood-sucking insect	Hemiptera	Triatomini	Triatoma	uk	Nuclear	MLEE	18 gene loci	Higo H, Miura S, Horio M, Mimori T, Hamano S, Agatsuma T, Yanagi T, Cruz-Reyes A, Uyema N, Rojas de Arias A, Matta V, Akahane H, Hirayama K, Takeuchi T, Tada I, Himeno K. 2004. Genotypic variation among lineages of Trypanosoma cruzi and its geographic aspects. Parasitol Int. 53(4):337-44.
TM20	Strain	TcI	Guatemala	Central	Santa Rosa	No	uk	uk	uk	uk	Triatoma dimidiata	Blood-sucking insect	Hemiptera	Triatomini	Triatoma	uk	Nuclear	MLEE	18 gene loci	Higo H, Miura S, Horio M, Mimori T, Hamano S, Agatsuma T, Yanagi T, Cruz-Reyes A, Uyema N, Rojas de Arias A, Matta V, Akahane H, Hirayama K, Takeuchi T, Tada I, Himeno K. 2004. Genotypic variation among lineages of Trypanosoma cruzi and its geographic aspects. Parasitol Int. 53(4):337-44.
TM21	Strain	TcI	Guatemala	Central	Santa Rosa	No	uk	uk	uk	uk	Triatoma dimidiata	Blood-sucking insect	Hemiptera	Triatomini	Triatoma	uk	Nuclear	MLEE	18 gene loci	Higo H, Miura S, Horio M, Mimori T, Hamano S, Agatsuma T, Yanagi T, Cruz-Reyes A, Uyema N, Rojas de Arias A, Matta V, Akahane H, Hirayama K, Takeuchi T, Tada I, Himeno K. 2004. Genotypic variation among lineages of Trypanosoma cruzi and its geographic aspects. Parasitol Int. 53(4):337-44.
TM22	Strain	TcI	Guatemala	Central	Santa Rosa	No	uk	uk	uk	uk	Triatoma dimidiata	Blood-sucking insect	Hemiptera	Triatomini	Triatoma	uk	Nuclear	MLEE	18 gene loci	Higo H, Miura S, Horio M, Mimori T, Hamano S, Agatsuma T, Yanagi T, Cruz-Reyes A, Uyema N, Rojas de Arias A, Matta V, Akahane H, Hirayama K, Takeuchi T, Tada I, Himeno K. 2004. Genotypic variation among lineages of Trypanosoma cruzi and its geographic aspects. Parasitol Int. 53(4):337-44.
TM23	Strain	TcI	Guatemala	Central	Santa Rosa	No	uk	uk	uk	uk	Triatoma dimidiata	Blood-sucking insect	Hemiptera	Triatomini	Triatoma	uk	Nuclear	MLEE	18 gene loci	Higo H, Miura S, Horio M, Mimori T, Hamano S, Agatsuma T, Yanagi T, Cruz-Reyes A, Uyema N, Rojas de Arias A, Matta V, Akahane H, Hirayama K, Takeuchi T, Tada I, Himeno K. 2004. Genotypic variation among lineages of Trypanosoma cruzi and its geographic aspects. Parasitol Int. 53(4):337-44.
TM24	Strain	TcI	Guatemala	Central	Santa Rosa	No	uk	uk	uk	uk	Triatoma dimidiata	Blood-sucking insect	Hemiptera	Triatomini	Triatoma	uk	Nuclear	MLEE	18 gene loci	Higo H, Miura S, Horio M, Mimori T, Hamano S, Agatsuma T, Yanagi T, Cruz-Reyes A, Uyema N, Rojas de Arias A, Matta V, Akahane H, Hirayama K, Takeuchi T, Tada I, Himeno K. 2004. Genotypic variation among lineages of Trypanosoma cruzi and its geographic aspects. Parasitol Int. 53(4):337-44.
TM25	Strain	TcI	Guatemala	Central	Santa Rosa	No	uk	uk	uk	uk	Triatoma dimidiata	Blood-sucking insect	Hemiptera	Triatomini	Triatoma	uk	Nuclear	MLEE	18 gene loci	Higo H, Miura S, Horio M, Mimori T, Hamano S, Agatsuma T, Yanagi T, Cruz-Reyes A, Uyema N, Rojas de Arias A, Matta V, Akahane H, Hirayama K, Takeuchi T, Tada I, Himeno K. 2004. Genotypic variation among lineages of Trypanosoma cruzi and its geographic aspects. Parasitol Int. 53(4):337-44.
TM26	Strain	TcI	Guatemala	Central	Santa Rosa	No	uk	uk	uk	uk	Triatoma dimidiata	Blood-sucking insect	Hemiptera	Triatomini	Triatoma	uk	Nuclear	MLEE	18 gene loci	Higo H, Miura S, Horio M, Mimori T, Hamano S, Agatsuma T, Yanagi T, Cruz-Reyes A, Uyema N, Rojas de Arias A, Matta V, Akahane H, Hirayama K, Takeuchi T, Tada I, Himeno K. 2004. Genotypic variation among lineages of Trypanosoma cruzi and its geographic aspects. Parasitol Int. 53(4):337-44.
TM27	Strain	TcI	Guatemala	Central	Santa Rosa	No	uk	uk	uk	uk	Triatoma dimidiata	Blood-sucking insect	Hemiptera	Triatomini	Triatoma	uk	Nuclear	MLEE	18 gene loci	Higo H, Miura S, Horio M, Mimori T, Hamano S, Agatsuma T, Yanagi T, Cruz-Reyes A, Uyema N, Rojas de Arias A, Matta V, Akahane H, Hirayama K, Takeuchi T, Tada I, Himeno K. 2004. Genotypic variation among lineages of Trypanosoma cruzi and its geographic aspects. Parasitol Int. 53(4):337-44.
TM28	Strain	TcI	Guatemala	Central	Santa Rosa	No	uk	uk	uk	uk	Triatoma dimidiata	Blood-sucking insect	Hemiptera	Triatomini	Triatoma	uk	Nuclear	MLEE	18 gene loci	Higo H, Miura S, Horio M, Mimori T, Hamano S, Agatsuma T, Yanagi T, Cruz-Reyes A, Uyema N, Rojas de Arias A, Matta V, Akahane H, Hirayama K, Takeuchi T, Tada I, Himeno K. 2004. Genotypic variation among lineages of Trypanosoma cruzi and its geographic aspects. Parasitol Int. 53(4):337-44.
TM29	Strain	TcI	Guatemala	Central	Santa Rosa	No	uk	uk	uk	uk	Triatoma dimidiata	Blood-sucking insect	Hemiptera	Triatomini	Triatoma	uk	Nuclear	MLEE	18 gene loci	Higo H, Miura S, Horio M, Mimori T, Hamano S, Agatsuma T, Yanagi T, Cruz-Reyes A, Uyema N, Rojas de Arias A, Matta V, Akahane H, Hirayama K, Takeuchi T, Tada I, Himeno K. 2004. Genotypic variation among lineages of Trypanosoma cruzi and its geographic aspects. Parasitol Int. 53(4):337-44.
TM30	Strain	TcI	Guatemala	Central	Santa Rosa	No	uk	uk	uk	uk	Triatoma dimidiata	Blood-sucking insect	Hemiptera	Triatomini	Triatoma	uk	Nuclear	MLEE	18 gene loci	Higo H, Miura S, Horio M, Mimori T, Hamano S, Agatsuma T, Yanagi T, Cruz-Reyes A, Uyema N, Rojas de Arias A, Matta V, Akahane H, Hirayama K, Takeuchi T, Tada I, Himeno K. 2004. Genotypic variation among lineages of Trypanosoma cruzi and its geographic aspects. Parasitol Int. 53(4):337-44.
TM31	Strain	TcI	Guatemala	Central	Santa Rosa	No	uk	uk	uk	uk	Triatoma dimidiata	Blood-sucking insect	Hemiptera	Triatomini	Triatoma	uk	Nuclear	MLEE	18 gene loci	Higo H, Miura S, Horio M, Mimori T, Hamano S, Agatsuma T, Yanagi T, Cruz-Reyes A, Uyema N, Rojas de Arias A, Matta V, Akahane H, Hirayama K, Takeuchi T, Tada I, Himeno K. 2004. Genotypic variation among lineages of Trypanosoma cruzi and its geographic aspects. Parasitol Int. 53(4):337-44.
TM32	Strain	TcI	Guatemala	Central	Santa Rosa	No	uk	uk	uk	uk	Triatoma dimidiata	Blood-sucking insect	Hemiptera	Triatomini	Triatoma	uk	Nuclear	MLEE	18 gene loci	Higo H, Miura S, Horio M, Mimori T, Hamano S, Agatsuma T, Yanagi T, Cruz-Reyes A, Uyema N, Rojas de Arias A, Matta V, Akahane H, Hirayama K, Takeuchi T, Tada I, Himeno K. 2004. Genotypic variation among lineages of Trypanosoma cruzi and its geographic aspects. Parasitol Int. 53(4):337-44.
TM33	Strain	TcI	Guatemala	Central	Santa Rosa	No	uk	uk	uk	uk	Triatoma dimidiata	Blood-sucking insect	Hemiptera	Triatomini	Triatoma	uk	Nuclear	MLEE	18 gene loci	Higo H, Miura S, Horio M, Mimori T, Hamano S, Agatsuma T, Yanagi T, Cruz-Reyes A, Uyema N, Rojas de Arias A, Matta V, Akahane H, Hirayama K, Takeuchi T, Tada I, Himeno K. 2004. Genotypic variation among lineages of Trypanosoma cruzi and its geographic aspects. Parasitol Int. 53(4):337-44.
TM34	Strain	TcI	Guatemala	Central	Santa Rosa	No	uk	uk	uk	uk	Triatoma dimidiata	Blood-sucking insect	Hemiptera	Triatomini	Triatoma	uk	Nuclear	MLEE	18 gene loci	Higo H, Miura S, Horio M, Mimori T, Hamano S, Agatsuma T, Yanagi T, Cruz-Reyes A, Uyema N, Rojas de Arias A, Matta V, Akahane H, Hirayama K, Takeuchi T, Tada I, Himeno K. 2004. Genotypic variation among lineages of Trypanosoma cruzi and its geographic aspects. Parasitol Int. 53(4):337-44.
TM35	Strain	TcI	Guatemala	Central	Santa Rosa	No	uk	uk	uk	uk	Triatoma dimidiata	Blood-sucking insect	Hemiptera	Triatomini	Triatoma	uk	Nuclear	MLEE	18 gene loci	Higo H, Miura S, Horio M, Mimori T, Hamano S, Agatsuma T, Yanagi T, Cruz-Reyes A, Uyema N, Rojas de Arias A, Matta V, Akahane H, Hirayama K, Takeuchi T, Tada I, Himeno K. 2004. Genotypic variation among lineages of Trypanosoma cruzi and its geographic aspects. Parasitol Int. 53(4):337-44.
TM36	Strain	TcI	Guatemala	Central	Santa Rosa	No	uk	uk	uk	uk	Triatoma dimidiata	Blood-sucking insect	Hemiptera	Triatomini	Triatoma	uk	Nuclear	MLEE	18 gene loci	Higo H, Miura S, Horio M, Mimori T, Hamano S, Agatsuma T, Yanagi T, Cruz-Reyes A, Uyema N, Rojas de Arias A, Matta V, Akahane H, Hirayama K, Takeuchi T, Tada I, Himeno K. 2004. Genotypic variation among lineages of Trypanosoma cruzi and its geographic aspects. Parasitol Int. 53(4):337-44.
TM37	Strain	TcI	Guatemala	Central	Santa Rosa	No	uk	uk	uk	uk	Triatoma dimidiata	Blood-sucking insect	Hemiptera	Triatomini	Triatoma	uk	Nuclear	MLEE	18 gene loci	Higo H, Miura S, Horio M, Mimori T, Hamano S, Agatsuma T, Yanagi T, Cruz-Reyes A, Uyema N, Rojas de Arias A, Matta V, Akahane H, Hirayama K, Takeuchi T, Tada I, Himeno K. 2004. Genotypic variation among lineages of Trypanosoma cruzi and its geographic aspects. Parasitol Int. 53(4):337-44.
TM38	Strain	TcI	Guatemala	Central	Santa Rosa	No	uk	uk	uk	uk	Triatoma dimidiata	Blood-sucking insect	Hemiptera	Triatomini	Triatoma	uk	Nuclear	MLEE	18 gene loci	Higo H, Miura S, Horio M, Mimori T, Hamano S, Agatsuma T, Yanagi T, Cruz-Reyes A, Uyema N, Rojas de Arias A, Matta V, Akahane H, Hirayama K, Takeuchi T, Tada I, Himeno K. 2004. Genotypic variation among lineages of Trypanosoma cruzi and its geographic aspects. Parasitol Int. 53(4):337-44.
TM39	Strain	TcI	Guatemala	Central	Santa Rosa	No	uk	uk	uk	uk	Triatoma dimidiata	Blood-sucking insect	Hemiptera	Triatomini	Triatoma	uk	Nuclear	MLEE	18 gene loci	Higo H, Miura S, Horio M, Mimori T, Hamano S, Agatsuma T, Yanagi T, Cruz-Reyes A, Uyema N, Rojas de Arias A, Matta V, Akahane H, Hirayama K, Takeuchi T, Tada I, Himeno K. 2004. Genotypic variation among lineages of Trypanosoma cruzi and its geographic aspects. Parasitol Int. 53(4):337-44.
38	Strain	TcI	Guatemala	Central	Jutiapa	No	uk	uk	2000	2000	Triatoma dimidiata	Blood-sucking insect	Hemiptera	Triatomini	Triatoma	uk	Nuclear & mitochondrial	MLMT; MLST	19 loci; 9 kDNA maxicircle genes	Zumaya-Estrada FA, Messenger LA, Lopez-Ordonez T, Lewis MD, Flores-Lopez CA, Martínez-Ibarra AJ, Pennington PM, Cordon-Rosales C, Carrasco HV, Segovia M, Miles MA, Llewellyn MS. 2012. North American import? Charting the origins of an enigmatic Trypanosoma cruzi domestic genotype. Parasit Vectors. 10;5:226.
46	Strain	TcI	Guatemala	Central	Santa Rosa	No	uk	uk	2001	2001	Triatoma dimidiata	Blood-sucking insect	Hemiptera	Triatomini	Triatoma	uk	Nuclear & mitochondrial	MLMT; MLST	19 loci; 9 kDNA maxicircle genes	Zumaya-Estrada FA, Messenger LA, Lopez-Ordonez T, Lewis MD, Flores-Lopez CA, Martínez-Ibarra AJ, Pennington PM, Cordon-Rosales C, Carrasco HV, Segovia M, Miles MA, Llewellyn MS. 2012. North American import? Charting the origins of an enigmatic Trypanosoma cruzi domestic genotype. Parasit Vectors. 10;5:226.
66	Strain	TcI	Guatemala	Central	Jalapa	No	uk	uk	2001	2001	Triatoma dimidiata	Blood-sucking insect	Hemiptera	Triatomini	Triatoma	uk	Nuclear & mitochondrial	MLMT; MLST	19 loci; 9 kDNA maxicircle genes	Zumaya-Estrada FA, Messenger LA, Lopez-Ordonez T, Lewis MD, Flores-Lopez CA, Martínez-Ibarra AJ, Pennington PM, Cordon-Rosales C, Carrasco HV, Segovia M, Miles MA, Llewellyn MS. 2012. North American import? Charting the origins of an enigmatic Trypanosoma cruzi domestic genotype. Parasit Vectors. 10;5:226.
67	Strain	TcI	Guatemala	Central	Jutiapa	No	uk	uk	2001	2001	Triatoma dimidiata	Blood-sucking insect	Hemiptera	Triatomini	Triatoma	uk	Nuclear & mitochondrial	MLMT; MLST	19 loci; 9 kDNA maxicircle genes	Zumaya-Estrada FA, Messenger LA, Lopez-Ordonez T, Lewis MD, Flores-Lopez CA, Martínez-Ibarra AJ, Pennington PM, Cordon-Rosales C, Carrasco HV, Segovia M, Miles MA, Llewellyn MS. 2012. North American import? Charting the origins of an enigmatic Trypanosoma cruzi domestic genotype. Parasit Vectors. 10;5:226.
70	Strain	TcI	Guatemala	Central	Jutiapa	No	uk	uk	2001	2001	Triatoma dimidiata	Blood-sucking insect	Hemiptera	Triatomini	Triatoma	uk	Nuclear & mitochondrial	MLMT; MLST	19 loci; 9 kDNA maxicircle genes	Zumaya-Estrada FA, Messenger LA, Lopez-Ordonez T, Lewis MD, Flores-Lopez CA, Martínez-Ibarra AJ, Pennington PM, Cordon-Rosales C, Carrasco HV, Segovia M, Miles MA, Llewellyn MS. 2012. North American import? Charting the origins of an enigmatic Trypanosoma cruzi domestic genotype. Parasit Vectors. 10;5:226.
71	Strain	TcI	Guatemala	Central	Jalapa	No	uk	uk	2001	2001	Triatoma dimidiata	Blood-sucking insect	Hemiptera	Triatomini	Triatoma	uk	Nuclear & mitochondrial	MLMT; MLST	19 loci; 9 kDNA maxicircle genes	Zumaya-Estrada FA, Messenger LA, Lopez-Ordonez T, Lewis MD, Flores-Lopez CA, Martínez-Ibarra AJ, Pennington PM, Cordon-Rosales C, Carrasco HV, Segovia M, Miles MA, Llewellyn MS. 2012. North American import? Charting the origins of an enigmatic Trypanosoma cruzi domestic genotype. Parasit Vectors. 10;5:226.
83	Strain	TcI	Guatemala	Central	Chiquimula	No	uk	uk	2002	2002	Triatoma dimidiata	Blood-sucking insect	Hemiptera	Triatomini	Triatoma	uk	Nuclear & mitochondrial	MLMT; MLST	19 loci; 9 kDNA maxicircle genes	Zumaya-Estrada FA, Messenger LA, Lopez-Ordonez T, Lewis MD, Flores-Lopez CA, Martínez-Ibarra AJ, Pennington PM, Cordon-Rosales C, Carrasco HV, Segovia M, Miles MA, Llewellyn MS. 2012. North American import? Charting the origins of an enigmatic Trypanosoma cruzi domestic genotype. Parasit Vectors. 10;5:226.
95	Strain	TcI	Guatemala	Central	Chiquimula	No	uk	uk	2002	2002	Triatoma dimidiata	Blood-sucking insect	Hemiptera	Triatomini	Triatoma	uk	Nuclear & mitochondrial	MLMT; MLST	19 loci; 9 kDNA maxicircle genes	Zumaya-Estrada FA, Messenger LA, Lopez-Ordonez T, Lewis MD, Flores-Lopez CA, Martínez-Ibarra AJ, Pennington PM, Cordon-Rosales C, Carrasco HV, Segovia M, Miles MA, Llewellyn MS. 2012. North American import? Charting the origins of an enigmatic Trypanosoma cruzi domestic genotype. Parasit Vectors. 10;5:226.
100	Strain	TcI	Guatemala	Central	Santa Rosa	No	uk	uk	2002	2002	Triatoma dimidiata	Blood-sucking insect	Hemiptera	Triatomini	Triatoma	uk	Nuclear & mitochondrial	MLMT; MLST	19 loci; 9 kDNA maxicircle genes	Zumaya-Estrada FA, Messenger LA, Lopez-Ordonez T, Lewis MD, Flores-Lopez CA, Martínez-Ibarra AJ, Pennington PM, Cordon-Rosales C, Carrasco HV, Segovia M, Miles MA, Llewellyn MS. 2012. North American import? Charting the origins of an enigmatic Trypanosoma cruzi domestic genotype. Parasit Vectors. 10;5:226.
113	Strain	TcI	Guatemala	Central	Chiquimula	No	uk	uk	2002	2002	Triatoma dimidiata	Blood-sucking insect	Hemiptera	Triatomini	Triatoma	uk	Nuclear & mitochondrial	MLMT; MLST	19 loci; 9 kDNA maxicircle genes	Zumaya-Estrada FA, Messenger LA, Lopez-Ordonez T, Lewis MD, Flores-Lopez CA, Martínez-Ibarra AJ, Pennington PM, Cordon-Rosales C, Carrasco HV, Segovia M, Miles MA, Llewellyn MS. 2012. North American import? Charting the origins of an enigmatic Trypanosoma cruzi domestic genotype. Parasit Vectors. 10;5:226.
116	Strain	TcI	Guatemala	Central	Baja Verapaz	No	uk	uk	2002	2002	Triatoma dimidiata	Blood-sucking insect	Hemiptera	Triatomini	Triatoma	uk	Nuclear & mitochondrial	MLMT; MLST	19 loci; 9 kDNA maxicircle genes	Zumaya-Estrada FA, Messenger LA, Lopez-Ordonez T, Lewis MD, Flores-Lopez CA, Martínez-Ibarra AJ, Pennington PM, Cordon-Rosales C, Carrasco HV, Segovia M, Miles MA, Llewellyn MS. 2012. North American import? Charting the origins of an enigmatic Trypanosoma cruzi domestic genotype. Parasit Vectors. 10;5:226.
154	Strain	TcI	Guatemala	Central	Alta Verapaz	No	uk	uk	2002	2002	Triatoma dimidiata	Blood-sucking insect	Hemiptera	Triatomini	Triatoma	uk	Nuclear & mitochondrial	MLMT; MLST	19 loci; 9 kDNA maxicircle genes	Zumaya-Estrada FA, Messenger LA, Lopez-Ordonez T, Lewis MD, Flores-Lopez CA, Martínez-Ibarra AJ, Pennington PM, Cordon-Rosales C, Carrasco HV, Segovia M, Miles MA, Llewellyn MS. 2012. North American import? Charting the origins of an enigmatic Trypanosoma cruzi domestic genotype. Parasit Vectors. 10;5:226.
VC	Strain	TcI	Guatemala	Central	Guatemala	No	uk	uk	uk	uk	Triatoma nitida	Blood-sucking insect	Hemiptera	Triatomini	Triatoma	sylvatic	Nuclear	MLEE	18 gene loci	Higo H, Miura S, Horio M, Mimori T, Hamano S, Agatsuma T, Yanagi T, Cruz-Reyes A, Uyema N, Rojas de Arias A, Matta V, Akahane H, Hirayama K, Takeuchi T, Tada I, Himeno K. 2004. Genotypic variation among lineages of Trypanosoma cruzi and its geographic aspects. Parasitol Int. 53(4):337-44.
MTM2	Strain	TcI	Guatemala	Central	Guatemala	No	uk	uk	uk	uk	uk	Squirrel; Sciuridae family	Rodentia	NA	uk	sylvatic	Nuclear	MLEE	18 gene loci	Higo H, Miura S, Horio M, Mimori T, Hamano S, Agatsuma T, Yanagi T, Cruz-Reyes A, Uyema N, Rojas de Arias A, Matta V, Akahane H, Hirayama K, Takeuchi T, Tada I, Himeno K. 2004. Genotypic variation among lineages of Trypanosoma cruzi and its geographic aspects. Parasitol Int. 53(4):337-44.
MTM1	Strain	TcI	Guatemala	Central	Santa Rosa	No	uk	uk	uk	uk	uk	Wild rat	Rodentia	NA	uk	sylvatic	Nuclear	MLEE	18 gene loci	Higo H, Miura S, Horio M, Mimori T, Hamano S, Agatsuma T, Yanagi T, Cruz-Reyes A, Uyema N, Rojas de Arias A, Matta V, Akahane H, Hirayama K, Takeuchi T, Tada I, Himeno K. 2004. Genotypic variation among lineages of Trypanosoma cruzi and its geographic aspects. Parasitol Int. 53(4):337-44.
T1131	Strain	TcI	Guatemala	Central	uk	No	uk	uk	uk	uk	uk	Blood-sucking insect	Hemiptera	uk	uk	uk	Nuclear	PCR band size	SL-IR	Ruíz-Sánchez R, León MP, Matta V, Reyes PA, López R, Jay D, Monteón VM. 2005. Trypanosoma cruzi isolates from Mexican and Guatemalan acute and chronic chagasic cardiopathy patients belong to Trypanosoma cruzi I. Mem Inst Oswaldo Cruz. 100(3):281-3.
T1147	Strain	TcI	Guatemala	Central	uk	No	uk	uk	uk	uk	uk	Blood-sucking insect	Hemiptera	uk	uk	uk	Nuclear	PCR band size	SL-IR	Ruíz-Sánchez R, León MP, Matta V, Reyes PA, López R, Jay D, Monteón VM. 2005. Trypanosoma cruzi isolates from Mexican and Guatemalan acute and chronic chagasic cardiopathy patients belong to Trypanosoma cruzi I. Mem Inst Oswaldo Cruz. 100(3):281-3.
H20	Strain	TcIV	Guatemala	Central	Guatemala	No	uk	uk	uk	uk	Homo sapiens	Human	Primate	NA	Homo	Domestic	Nuclear	MLEE	18 gene loci	Higo H, Miura S, Horio M, Mimori T, Hamano S, Agatsuma T, Yanagi T, Cruz-Reyes A, Uyema N, Rojas de Arias A, Matta V, Akahane H, Hirayama K, Takeuchi T, Tada I, Himeno K. 2004. Genotypic variation among lineages of Trypanosoma cruzi and its geographic aspects. Parasitol Int. 53(4):337-44.
HN274	Strain	TcIV	Guatemala	Central	Guatemala	No	uk	uk	uk	uk	Homo sapiens	Human	Primate	NA	Homo	Domestic	Nuclear	MLEE	18 gene loci	Higo H, Miura S, Horio M, Mimori T, Hamano S, Agatsuma T, Yanagi T, Cruz-Reyes A, Uyema N, Rojas de Arias A, Matta V, Akahane H, Hirayama K, Takeuchi T, Tada I, Himeno K. 2004. Genotypic variation among lineages of Trypanosoma cruzi and its geographic aspects. Parasitol Int. 53(4):337-44.
BRJ	strain	TcIV	Guatemala	Central	uk	No	uk	uk	uk	uk	Homo sapiens	Human	Primate	NA	Homo	Domestic	Nuclear & mitochondrial	MLST	DHFT-TS, TR, COII, ND1	Iwagami M, Higo H, Miura S, Yanagi T, Tada I, Kano S, Agatsuma T. 2007. Molecular phylogeny of Trypanosoma cruzi from Central America (Guatemala) and a comparison with South American strains. Parasitol Res. 102(1):129-34.
RZ-1	strain	TcIV	Guatemala	Central	uk	No	uk	uk	uk	uk	Rhodnius prolixus	Blood-sucking insect	Hemiptera	Rhodniini	Rhodnius	uk	Nuclear & mitochondrial	MLST	DHFT-TS, TR, COII, ND1	Iwagami M, Higo H, Miura S, Yanagi T, Tada I, Kano S, Agatsuma T. 2007. Molecular phylogeny of Trypanosoma cruzi from Central America (Guatemala) and a comparison with South American strains. Parasitol Res. 102(1):129-34.
Z-4	strain	TcIV	Guatemala	Central	uk	No	uk	uk	uk	uk	Rhodnius prolixus	Blood-sucking insect	Hemiptera	Rhodniini	Rhodnius	uk	Nuclear & mitochondrial	MLST	DHFT-TS, TR, COII, ND1	Iwagami M, Higo H, Miura S, Yanagi T, Tada I, Kano S, Agatsuma T. 2007. Molecular phylogeny of Trypanosoma cruzi from Central America (Guatemala) and a comparison with South American strains. Parasitol Res. 102(1):129-34.
SJA-3	strain	TcIV	Guatemala	Central	uk	No	uk	uk	uk	uk	Triatoma dimidiata	Blood-sucking insect	Hemiptera	Triatomini	Triatoma	uk	Nuclear & mitochondrial	MLST	DHFT-TS, TR, COII, ND1	Iwagami M, Higo H, Miura S, Yanagi T, Tada I, Kano S, Agatsuma T. 2007. Molecular phylogeny of Trypanosoma cruzi from Central America (Guatemala) and a comparison with South American strains. Parasitol Res. 102(1):129-34.
SJA-8	strain	TcIV	Guatemala	Central	uk	No	uk	uk	uk	uk	Triatoma dimidiata	Blood-sucking insect	Hemiptera	Triatomini	Triatoma	uk	Nuclear & mitochondrial	MLST	DHFT-TS, TR, COII, ND1	Iwagami M, Higo H, Miura S, Yanagi T, Tada I, Kano S, Agatsuma T. 2007. Molecular phylogeny of Trypanosoma cruzi from Central America (Guatemala) and a comparison with South American strains. Parasitol Res. 102(1):129-34.
St5	strain	TcIV	Guatemala	Central	uk	No	uk	uk	uk	uk	Triatoma dimidiata	Blood-sucking insect	Hemiptera	Triatomini	Triatoma	uk	Nuclear & mitochondrial	MLST	DHFT-TS, TR, COII, ND1	Iwagami M, Higo H, Miura S, Yanagi T, Tada I, Kano S, Agatsuma T. 2007. Molecular phylogeny of Trypanosoma cruzi from Central America (Guatemala) and a comparison with South American strains. Parasitol Res. 102(1):129-34.
Honduras1968	Strain	TcI	Honduras	Central	uk	No	uk	uk	1968	1968	Homo sapiens	Human	Primate	NA	Homo	Domestic	Nuclear	MLEE	22 gene loci	Barnabé C, Brisse S, Tibayrenc M. 2000. Population structure and genetic typing of Trypanosoma cruzi, the agent of Chagas disease: a multilocus enzyme electrophoresis approach. Parasitology. 120 ( Pt 5):513-26.
Ex-Honduras	Strain	TcI	Honduras	Central	uk	No	uk	uk	uk	uk	Triatoma dimidiata	Blood-sucking insect	Hemiptera	Triatomini	Triatoma	uk	Nuclear	MLEE	22 gene loci	Barnabé C, Brisse S, Tibayrenc M. 2000. Population structure and genetic typing of Trypanosoma cruzi, the agent of Chagas disease: a multilocus enzyme electrophoresis approach. Parasitology. 120 ( Pt 5):513-26.
DAVIS9.90	Strain	TcI	Honduras	Central	Tegucigalpa	No	uk	uk	1983	1983	Triatoma dimidiata	Blood-sucking insect	Hemiptera	Triatomini	Triatoma	uk	Nuclear	MLMT	48 loci	Llewellyn MS, Miles MA, Carrasco HJ, Lewis MD, Yeo M, Vargas J, Torrico F, Diosque P, Valente V, Valente SA, Gaunt MW. 2009. Genome-Scale Multilocus Microsatellite Typing of Trypanosoma cruzi Discrete Typing Unit I Reveals Phylogeographic Structure and Specific Genotypes Linked to Human Infection. PLoS Pathogens 5(5):e1000410.
Nicaragua	Strain	TcI	Nicaragua	Central	uk	No	uk	uk	uk	uk	Triatoma dimidiata	Blood-sucking insect	Hemiptera	Triatomini	Triatoma	domestic	Nuclear	PCR band size	24Sα rDNA, SL-IR & A10	Grosso NL, Bua J, Perrone AE, Gonzalez MN, Bustos PL, Postan M, Fichera LE. 2010. Trypanosoma cruzi: Biological characterization of a isolate from an endemic area and its susceptibility to conventional drugs.Exp Parasitol. 126(2): 239–244.
Pan4	uk	TcI	Panama	Central	uk	No	uk	uk	uk	uk	Homo sapiens	Human	Primate	NA	Homo	Domestic	Nuclear	PCR band size	SL-IR	Cura CI, Mejía-Jaramillo AM, Duffy T, Burgos JM, Rodriguero M, Cardinal MV, Kjos S, Gurgel-Gonçalves R, Blanchet D, De Pablos LM, Tomasini N, da Silva A, Russomando G, Cuba CA, Aznar C, Abate T, Levin MJ, Osuna A, Gürtler RE, Diosque P, Solari A, Triana-Chávez O, Schijman AG. 2010. Trypanosoma cruzi I genotypes in different geographical regions and transmission cycles based on a microsatellite mo…
R345	Strain	TcI	Panama	Central	uk	No	uk	uk	uk	uk	Rhodnius pallescens		hemiptera	Rhodniini	Rhodnius	Sylvatic	Nuclear & mitochondrial	MLST	SSU rDNA, Cyt b	Marcili A, Lima L, Valente VC, Valente SA, Batista JS, Junqueira AC, Souza AI, da Rosa JA, Campaner M, Lewis MD, Llewellyn MS, Miles MA, Teixeira MM. Comparative phylogeography of Trypanosoma cruzi TCIIc: new hosts, association with terrestrial ecotopes, and spatial clustering. Infect Genet Evol. 2009 Dec;9(6):1265-74.
Z10	Strain	TcI	Mexico	North	Yucatán	No	uk	Orizaba and Cordoba	uk	uk	Didelphis marsupialis	Common Opossum	Didelphimorphia	NA	Didelphis	sylvatic	Nuclear	MLEE	22 gene loci	Barnabé C, Brisse S, Tibayrenc M. 2000. Population structure and genetic typing of Trypanosoma cruzi, the agent of Chagas disease: a multilocus enzyme electrophoresis approach. Parasitology. 120 ( Pt 5):513-26.
Z17	Strain	TcI	Mexico	North	Yucatán	No	uk	Orizaba and Cordoba	uk	uk	Didelphis marsupialis	Common Opossum	Didelphimorphia	NA	Didelphis	sylvatic	Nuclear	MLEE	22 gene loci	Barnabé C, Brisse S, Tibayrenc M. 2000. Population structure and genetic typing of Trypanosoma cruzi, the agent of Chagas disease: a multilocus enzyme electrophoresis approach. Parasitology. 120 ( Pt 5):513-26.
Z21	Strain	TcI	Mexico	North	Yucatán	No	uk	Orizaba and Cordoba	uk	uk	Didelphis marsupialis	Common Opossum	Didelphimorphia	NA	Didelphis	sylvatic	Nuclear	MLEE	22 gene loci	Barnabé C, Brisse S, Tibayrenc M. 2000. Population structure and genetic typing of Trypanosoma cruzi, the agent of Chagas disease: a multilocus enzyme electrophoresis approach. Parasitology. 120 ( Pt 5):513-26.
Ver-04	Strain	TcI	Mexico	North	Veracruz	No	uk	Orizaba and Cordoba	1991	1991	Didelphis marsupialis	Common Opossum	Didelphimorphia	Triatomini	Didelphis	uk	Nuclear	RAPD	10 primers	Bosseno MF, Barnabé C, Magallón Gastélum E, Lozano Kasten F, Ramsey J, Espinoza B, Brenière SF. 2002 Predominance of Trypanosoma cruzi lineage I in Mexico. J Clin Microbiol. Feb;40(2):627-32.
Z-44	Strain	TcI	Mexico	North	Yucatán	No	uk	Orizaba and Cordoba	1997	1997	Didelphis sp.	Common Opossum	Didelphimorphia	Triatomini	Didelphis	uk	Nuclear	RAPD	10 primers	Bosseno MF, Barnabé C, Magallón Gastélum E, Lozano Kasten F, Ramsey J, Espinoza B, Brenière SF. 2002 Predominance of Trypanosoma cruzi lineage I in Mexico. J Clin Microbiol. Feb;40(2):627-32.
Z-56	Strain	TcI	Mexico	North	Yucatán	No	uk	Orizaba and Cordoba	1997	1997	Didelphis sp.	Common Opossum	Didelphimorphia	Triatomini	Didelphis	uk	Nuclear	RAPD	10 primers	Bosseno MF, Barnabé C, Magallón Gastélum E, Lozano Kasten F, Ramsey J, Espinoza B, Brenière SF. 2002 Predominance of Trypanosoma cruzi lineage I in Mexico. J Clin Microbiol. Feb;40(2):627-32.
Mor-11	Strain	TcI	Mexico	North	Morelos	No	uk	Temixco	1997	1997	Didelphis virginiana	Virginia opossum	Didelphimorphia	Triatomini	Didelphis	Sylvatic	Nuclear	RAPD	10 primers	Bosseno MF, Barnabé C, Magallón Gastélum E, Lozano Kasten F, Ramsey J, Espinoza B, Brenière SF. 2002 Predominance of Trypanosoma cruzi lineage I in Mexico. J Clin Microbiol. Feb;40(2):627-32.
PL	Strain	TcI	Mexico	North	Baja California	No	uk	uk	2001	2001	Dipetalogaster maxima	Blood-sucking insect	Hemiptera	Triatomini	Dipetalogaster	uk	Nuclear & mitochondrial	MLMT; MLST	19 loci; 9 kDNA maxicircle genes	Zumaya-Estrada FA, Messenger LA, Lopez-Ordonez T, Lewis MD, Flores-Lopez CA, Martínez-Ibarra AJ, Pennington PM, Cordon-Rosales C, Carrasco HV, Segovia M, Miles MA, Llewellyn MS. 2012. North American import? Charting the origins of an enigmatic Trypanosoma cruzi domestic genotype. Parasit Vectors. 10;5:226.
H10	Strain	TcI	Mexico	North	Yucatán	No	uk	uk	uk	uk	Homo sapiens	Human	Primate	NA	Homo	Domestic	Nuclear	MLEE	22 gene loci	Barnabé C, Brisse S, Tibayrenc M. 2000. Population structure and genetic typing of Trypanosoma cruzi, the agent of Chagas disease: a multilocus enzyme electrophoresis approach. Parasitology. 120 ( Pt 5):513-26.
H3	Strain	TcI	Mexico	North	Yucatán	No	uk	uk	uk	uk	Homo sapiens	Human	Primate	NA	Homo	Domestic	Nuclear	MLEE	22 gene loci	Barnabé C, Brisse S, Tibayrenc M. 2000. Population structure and genetic typing of Trypanosoma cruzi, the agent of Chagas disease: a multilocus enzyme electrophoresis approach. Parasitology. 120 ( Pt 5):513-26.
H4	Strain	TcI	Mexico	North	Yucatán	No	uk	uk	uk	uk	Homo sapiens	Human	Primate	NA	Homo	Domestic	Nuclear	MLEE	22 gene loci	Barnabé C, Brisse S, Tibayrenc M. 2000. Population structure and genetic typing of Trypanosoma cruzi, the agent of Chagas disease: a multilocus enzyme electrophoresis approach. Parasitology. 120 ( Pt 5):513-26.
H5	Strain	TcI	Mexico	North	Yucatán	No	uk	uk	uk	uk	Homo sapiens	Human	Primate	NA	Homo	Domestic	Nuclear	MLEE	22 gene loci	Barnabé C, Brisse S, Tibayrenc M. 2000. Population structure and genetic typing of Trypanosoma cruzi, the agent of Chagas disease: a multilocus enzyme electrophoresis approach. Parasitology. 120 ( Pt 5):513-26.
H9	Strain	TcI	Mexico	North	Yucatán	No	uk	uk	uk	uk	Homo sapiens	Human	Primate	NA	Homo	Domestic	Nuclear	MLEE	22 gene loci	Barnabé C, Brisse S, Tibayrenc M. 2000. Population structure and genetic typing of Trypanosoma cruzi, the agent of Chagas disease: a multilocus enzyme electrophoresis approach. Parasitology. 120 ( Pt 5):513-26.
HG	Strain	TcI	Mexico	North	Yucatán	No	uk	uk	uk	uk	Homo sapiens	Human	Primate	NA	Homo	Domestic	Nuclear	MLEE	22 gene loci	Barnabé C, Brisse S, Tibayrenc M. 2000. Population structure and genetic typing of Trypanosoma cruzi, the agent of Chagas disease: a multilocus enzyme electrophoresis approach. Parasitology. 120 ( Pt 5):513-26.
Cid	Strain	TcI	Mexico	North	Oaxaca	No	uk	uk	1993	1993	Homo sapiens	Human	Primate	Triatomini	Homo	Domestic	Nuclear	RAPD	10 primers	Bosseno MF, Barnabé C, Magallón Gastélum E, Lozano Kasten F, Ramsey J, Espinoza B, Brenière SF. 2002 Predominance of Trypanosoma cruzi lineage I in Mexico. J Clin Microbiol. Feb;40(2):627-32.
EA	Strain	TcI	Mexico	North	Morelos	No	uk	uk	1993	1993	Homo sapiens	Human	Primate	Triatomini	Homo	Domestic	Nuclear	RAPD	10 primers	Bosseno MF, Barnabé C, Magallón Gastélum E, Lozano Kasten F, Ramsey J, Espinoza B, Brenière SF. 2002 Predominance of Trypanosoma cruzi lineage I in Mexico. J Clin Microbiol. Feb;40(2):627-32.
FRV	Strain	TcI	Mexico	North	Oaxaca	No	uk	uk	1993	1993	Homo sapiens	Human	Primate	Triatomini	Homo	Domestic	Nuclear	RAPD	10 primers	Bosseno MF, Barnabé C, Magallón Gastélum E, Lozano Kasten F, Ramsey J, Espinoza B, Brenière SF. 2002 Predominance of Trypanosoma cruzi lineage I in Mexico. J Clin Microbiol. Feb;40(2):627-32.
H1	Strain	TcI	Mexico	North	Yucatán	No	uk	uk	1998	1998	Homo sapiens	Human	Primate	Triatomini	Homo	Domestic	Nuclear	RAPD	10 primers	Bosseno MF, Barnabé C, Magallón Gastélum E, Lozano Kasten F, Ramsey J, Espinoza B, Brenière SF. 2002 Predominance of Trypanosoma cruzi lineage I in Mexico. J Clin Microbiol. Feb;40(2):627-32.
Inc-01	Strain	TcI	Mexico	North	Oaxaca	No	uk	uk	1994	1994	Homo sapiens	Human	Primate	Triatomini	Homo	Domestic	Nuclear	RAPD	10 primers	Bosseno MF, Barnabé C, Magallón Gastélum E, Lozano Kasten F, Ramsey J, Espinoza B, Brenière SF. 2002 Predominance of Trypanosoma cruzi lineage I in Mexico. J Clin Microbiol. Feb;40(2):627-32.
INC-05	Strain	TcI	Mexico	North	Guanajuato	No	uk	uk	1994	1994	Homo sapiens	Human	Primate	Triatomini	Homo	Domestic	Nuclear	RAPD	10 primers	Bosseno MF, Barnabé C, Magallón Gastélum E, Lozano Kasten F, Ramsey J, Espinoza B, Brenière SF. 2002 Predominance of Trypanosoma cruzi lineage I in Mexico. J Clin Microbiol. Feb;40(2):627-32.
JJO	Strain	TcI	Mexico	North	Jalisco	No	uk	uk	1993	1993	Homo sapiens	Human	Primate	Triatomini	Homo	Domestic	Nuclear	RAPD	10 primers	Bosseno MF, Barnabé C, Magallón Gastélum E, Lozano Kasten F, Ramsey J, Espinoza B, Brenière SF. 2002 Predominance of Trypanosoma cruzi lineage I in Mexico. J Clin Microbiol. Feb;40(2):627-32.
JRA	Strain	TcI	Mexico	North	Jalisco	No	uk	uk	1995	1995	Homo sapiens	Human	Primate	Triatomini	Homo	Domestic	Nuclear	RAPD	10 primers	Bosseno MF, Barnabé C, Magallón Gastélum E, Lozano Kasten F, Ramsey J, Espinoza B, Brenière SF. 2002 Predominance of Trypanosoma cruzi lineage I in Mexico. J Clin Microbiol. Feb;40(2):627-32.
M93-5	Strain	TcI	Mexico	North	Morelos	No	uk	Cuernavaca	uk	uk	Homo sapiens	Human	Primate	Triatomini	Homo	Domestic	Nuclear	RAPD	10 primers	Bosseno MF, Barnabé C, Magallón Gastélum E, Lozano Kasten F, Ramsey J, Espinoza B, Brenière SF. 2002 Predominance of Trypanosoma cruzi lineage I in Mexico. J Clin Microbiol. Feb;40(2):627-32.
Mor-03	Strain	TcI	Mexico	North	Morelos	No	uk	Temixco	1995	1995	Homo sapiens	Human	Primate	Triatomini	Homo	Domestic	Nuclear	RAPD	10 primers	Bosseno MF, Barnabé C, Magallón Gastélum E, Lozano Kasten F, Ramsey J, Espinoza B, Brenière SF. 2002 Predominance of Trypanosoma cruzi lineage I in Mexico. J Clin Microbiol. Feb;40(2):627-32.
Ninoa	Strain	TcI	Mexico	North	Oaxaca	No	uk	uk	1994	1994	Homo sapiens	Human	Primate	Triatomini	Homo	Domestic	Nuclear	RAPD	10 primers	Bosseno MF, Barnabé C, Magallón Gastélum E, Lozano Kasten F, Ramsey J, Espinoza B, Brenière SF. 2002 Predominance of Trypanosoma cruzi lineage I in Mexico. J Clin Microbiol. Feb;40(2):627-32.
ZAC	Strain	TcI	Mexico	North	Zacatecas	No	uk	Orizaba and Cordoba	1993	1993	Homo sapiens	Human	Primate	Triatomini	Homo	Domestic	Nuclear	RAPD	10 primers	Bosseno MF, Barnabé C, Magallón Gastélum E, Lozano Kasten F, Ramsey J, Espinoza B, Brenière SF. 2002 Predominance of Trypanosoma cruzi lineage I in Mexico. J Clin Microbiol. Feb;40(2):627-32.
GAB	Strain	TcI	Mexico	North	Guadalajara	No	uk	uk	uk	uk	Homo sapiens	Human	Primate	NA	Homo	Domestic	Nuclear	MLEE	18 gene loci	Higo H, Miura S, Horio M, Mimori T, Hamano S, Agatsuma T, Yanagi T, Cruz-Reyes A, Uyema N, Rojas de Arias A, Matta V, Akahane H, Hirayama K, Takeuchi T, Tada I, Himeno K. 2004. Genotypic variation among lineages of Trypanosoma cruzi and its geographic aspects. Parasitol Int. 53(4):337-44.
INC-06	Strain	TcI	Mexico	North	Oaxaca	No	uk	uk	2000	2000	Homo sapiens	Human	Primate	NA	Homo	Domestic	Nuclear	MLMT; PCR band size	7 loci; SL-IR	Martínez I, Nogueda B, Martínez-Hernández F, Espinoza B. 2013. Microsatellite and mini-exon analysis of Mexican human DTU I Trypanosoma cruzi strains and their susceptibility to nifurtimox and benznidazole. Vector Borne Zoonotic Dis. 13(3):181-7.
INC-07	Strain	TcI	Mexico	North	Veracruz	No	uk	uk	2001	2001	Homo sapiens	Human	Primate	NA	Homo	Domestic	Nuclear	MLMT; PCR band size	7 loci; SL-IR	Martínez I, Nogueda B, Martínez-Hernández F, Espinoza B. 2013. Microsatellite and mini-exon analysis of Mexican human DTU I Trypanosoma cruzi strains and their susceptibility to nifurtimox and benznidazole. Vector Borne Zoonotic Dis. 13(3):181-7.
INC-08	Strain	TcI	Mexico	North	Veracruz	No	uk	uk	2001	2001	Homo sapiens	Human	Primate	NA	Homo	Domestic	Nuclear	MLMT; PCR band size	7 loci; SL-IR	Martínez I, Nogueda B, Martínez-Hernández F, Espinoza B. 2013. Microsatellite and mini-exon analysis of Mexican human DTU I Trypanosoma cruzi strains and their susceptibility to nifurtimox and benznidazole. Vector Borne Zoonotic Dis. 13(3):181-7.
INC-09	Strain	TcI	Mexico	North	Guerrero	No	uk	uk	2001	2001	Homo sapiens	Human	Primate	NA	Homo	Domestic	Nuclear	MLMT; PCR band size	7 loci; SL-IR	Martínez I, Nogueda B, Martínez-Hernández F, Espinoza B. 2013. Microsatellite and mini-exon analysis of Mexican human DTU I Trypanosoma cruzi strains and their susceptibility to nifurtimox and benznidazole. Vector Borne Zoonotic Dis. 13(3):181-7.
INC-10	Strain	TcI	Mexico	North	Guanajuato	No	uk	uk	2000	2000	Homo sapiens	Human	Primate	NA	Homo	Domestic	Nuclear	MLMT; PCR band size	7 loci; SL-IR	Martínez I, Nogueda B, Martínez-Hernández F, Espinoza B. 2013. Microsatellite and mini-exon analysis of Mexican human DTU I Trypanosoma cruzi strains and their susceptibility to nifurtimox and benznidazole. Vector Borne Zoonotic Dis. 13(3):181-7.
Mor1	Strain	TcI	Mexico	North	Morelos	No	uk	uk	2001	2001	Homo sapiens	Human	Primate	NA	Homo	Domestic	Nuclear	MLMT; PCR band size	7 loci; SL-IR	Martínez I, Nogueda B, Martínez-Hernández F, Espinoza B. 2013. Microsatellite and mini-exon analysis of Mexican human DTU I Trypanosoma cruzi strains and their susceptibility to nifurtimox and benznidazole. Vector Borne Zoonotic Dis. 13(3):181-7.
Mor4	Strain	TcI	Mexico	North	Morelos	No	uk	uk	2001	2001	Homo sapiens	Human	Primate	NA	Homo	Domestic	Nuclear	MLMT; PCR band size	7 loci; SL-IR	Martínez I, Nogueda B, Martínez-Hernández F, Espinoza B. 2013. Microsatellite and mini-exon analysis of Mexican human DTU I Trypanosoma cruzi strains and their susceptibility to nifurtimox and benznidazole. Vector Borne Zoonotic Dis. 13(3):181-7.
Mor5	Strain	TcI	Mexico	North	Morelos	No	uk	uk	2001	2001	Homo sapiens	Human	Primate	NA	Homo	Domestic	Nuclear	MLMT; PCR band size	7 loci; SL-IR	Martínez I, Nogueda B, Martínez-Hernández F, Espinoza B. 2013. Microsatellite and mini-exon analysis of Mexican human DTU I Trypanosoma cruzi strains and their susceptibility to nifurtimox and benznidazole. Vector Borne Zoonotic Dis. 13(3):181-7.
Mor6	Strain	TcI	Mexico	North	Morelos	No	uk	uk	2001	2001	Homo sapiens	Human	Primate	NA	Homo	Domestic	Nuclear	MLMT; PCR band size	7 loci; SL-IR	Martínez I, Nogueda B, Martínez-Hernández F, Espinoza B. 2013. Microsatellite and mini-exon analysis of Mexican human DTU I Trypanosoma cruzi strains and their susceptibility to nifurtimox and benznidazole. Vector Borne Zoonotic Dis. 13(3):181-7.
Mor8	Strain	TcI	Mexico	North	Morelos	No	uk	uk	2001	2001	Homo sapiens	Human	Primate	NA	Homo	Domestic	Nuclear	MLMT; PCR band size	7 loci; SL-IR	Martínez I, Nogueda B, Martínez-Hernández F, Espinoza B. 2013. Microsatellite and mini-exon analysis of Mexican human DTU I Trypanosoma cruzi strains and their susceptibility to nifurtimox and benznidazole. Vector Borne Zoonotic Dis. 13(3):181-7.
Mor9	Strain	TcI	Mexico	North	Morelos	No	uk	uk	2001	2001	Homo sapiens	Human	Primate	NA	Homo	Domestic	Nuclear	MLMT; PCR band size	7 loci; SL-IR	Martínez I, Nogueda B, Martínez-Hernández F, Espinoza B. 2013. Microsatellite and mini-exon analysis of Mexican human DTU I Trypanosoma cruzi strains and their susceptibility to nifurtimox and benznidazole. Vector Borne Zoonotic Dis. 13(3):181-7.
INC-11	Strain	TcI	Mexico	North	Hidalgo	No	uk	uk	2003	2003	Homo sapiens	Human	Primate	NA	Homo	Domestic	Nuclear	PCR band size	SL-IR	Ruíz-Sánchez R, León MP, Matta V, Reyes PA, López R, Jay D, Monteón VM. 2005. Trypanosoma cruzi isolates from Mexican and Guatemalan acute and chronic chagasic cardiopathy patients belong to Trypanosoma cruzi I. Mem Inst Oswaldo Cruz. 100(3):281-3.
INC-12	Strain	TcI	Mexico	North	Morelos	No	uk	uk	2003	2003	Homo sapiens	Human	Primate	NA	Homo	Domestic	Nuclear	PCR band size	SL-IR	Ruíz-Sánchez R, León MP, Matta V, Reyes PA, López R, Jay D, Monteón VM. 2005. Trypanosoma cruzi isolates from Mexican and Guatemalan acute and chronic chagasic cardiopathy patients belong to Trypanosoma cruzi I. Mem Inst Oswaldo Cruz. 100(3):281-3.
RyC-H	Strain	TcI	Mexico	North	Puebla	No	uk	Molcaxac	uk	uk	Homo sapiens	Human	Primate	NA	Homo	Domestic	Nuclear	MLEE	22 gene loci	Sánchez-Guillén Mdel C, Barnabé C, Tibayrenc M, Zavala-Castro J, Totolhua JL, Méndez-López J, González-Mejía ME, Torres Rasgado E, López-Colombo A, Pérez-Fuentes R. 2006. Trypanosoma cruzi strains isolated from human, vector, and animal reservoir in the same endemic region in Mexico and typed as T. cruzi I, discrete typing unit 1 exhibit considerable biological diversity. Mem Inst Oswaldo Cruz. 1…
CRISTY	Strain	TcI	Mexico	North	San Luis Potosi	No	uk	uk	2007	2007	Homo sapiens	Human	Primate	NA	Homo	Domestic	Nuclear & mitochondrial	MLMT; MLST	19 loci; 9 kDNA maxicircle genes	Zumaya-Estrada FA, Messenger LA, Lopez-Ordonez T, Lewis MD, Flores-Lopez CA, Martínez-Ibarra AJ, Pennington PM, Cordon-Rosales C, Carrasco HV, Segovia M, Miles MA, Llewellyn MS. 2012. North American import? Charting the origins of an enigmatic Trypanosoma cruzi domestic genotype. Parasit Vectors. 10;5:226.
Cari-035	Strain	TcI	Mexico	North	Nayarit	No	uk	Carrillo Puerto	1999	1999	Meccus complex	Blood-sucking insect	Hemiptera	Triatomini	Meccus	domestic	Nuclear	RAPD	10 primers	Bosseno MF, Barnabé C, Magallón Gastélum E, Lozano Kasten F, Ramsey J, Espinoza B, Brenière SF. 2002 Predominance of Trypanosoma cruzi lineage I in Mexico. J Clin Microbiol. Feb;40(2):627-32.
Cux-24	Strain	TcI	Mexico	North	Zacatecas	No	uk	Cuxpala	1998	1998	Meccus complex	Blood-sucking insect	Hemiptera	Triatomini	Meccus	domestic	Nuclear	RAPD	10 primers	Bosseno MF, Barnabé C, Magallón Gastélum E, Lozano Kasten F, Ramsey J, Espinoza B, Brenière SF. 2002 Predominance of Trypanosoma cruzi lineage I in Mexico. J Clin Microbiol. Feb;40(2):627-32.
Cari-018	Strain	TcI	Mexico	North	Nayarit	No	uk	Carrillo Puerto	1999	1999	Meccus longipennis	Blood-sucking insect	Hemiptera	Triatomini	Meccus	domestic	Nuclear	RAPD	10 primers	Bosseno MF, Barnabé C, Magallón Gastélum E, Lozano Kasten F, Ramsey J, Espinoza B, Brenière SF. 2002 Predominance of Trypanosoma cruzi lineage I in Mexico. J Clin Microbiol. Feb;40(2):627-32.
Col-08	Strain	TcI	Mexico	North	Colima	No	uk	Nogueras	1998	1998	Meccus longipennis	Blood-sucking insect	Hemiptera	Triatomini	Meccus	Domestic	Nuclear	RAPD	10 primers	Bosseno MF, Barnabé C, Magallón Gastélum E, Lozano Kasten F, Ramsey J, Espinoza B, Brenière SF. 2002 Predominance of Trypanosoma cruzi lineage I in Mexico. J Clin Microbiol. Feb;40(2):627-32.
Col-18	Strain	TcI	Mexico	North	Colima	No	uk	Nogueras	1998	1998	Meccus longipennis	Blood-sucking insect	Hemiptera	Triatomini	Meccus	Domestic	Nuclear	RAPD	10 primers	Bosseno MF, Barnabé C, Magallón Gastélum E, Lozano Kasten F, Ramsey J, Espinoza B, Brenière SF. 2002 Predominance of Trypanosoma cruzi lineage I in Mexico. J Clin Microbiol. Feb;40(2):627-32.
Cux-21	Strain	TcI	Mexico	North	Zacatecas	No	uk	Cuxpala	1998	1998	Meccus longipennis	Blood-sucking insect	Hemiptera	Triatomini	Meccus	domestic	Nuclear	RAPD	10 primers	Bosseno MF, Barnabé C, Magallón Gastélum E, Lozano Kasten F, Ramsey J, Espinoza B, Brenière SF. 2002 Predominance of Trypanosoma cruzi lineage I in Mexico. J Clin Microbiol. Feb;40(2):627-32.
Cux-36	Strain	TcI	Mexico	North	Zacatecas	No	uk	Cuxpala	1999	1999	Meccus longipennis	Blood-sucking insect	Hemiptera	Triatomini	Meccus	domestic	Nuclear	RAPD	10 primers	Bosseno MF, Barnabé C, Magallón Gastélum E, Lozano Kasten F, Ramsey J, Espinoza B, Brenière SF. 2002 Predominance of Trypanosoma cruzi lineage I in Mexico. J Clin Microbiol. Feb;40(2):627-32.
Cux-46	Strain	TcI	Mexico	North	Zacatecas	No	uk	Cuxpala	1998	1998	Meccus longipennis	Blood-sucking insect	Hemiptera	Triatomini	Meccus	domestic	Nuclear	RAPD	10 primers	Bosseno MF, Barnabé C, Magallón Gastélum E, Lozano Kasten F, Ramsey J, Espinoza B, Brenière SF. 2002 Predominance of Trypanosoma cruzi lineage I in Mexico. J Clin Microbiol. Feb;40(2):627-32.
Cux-50	Strain	TcI	Mexico	North	Zacatecas	No	uk	Cuxpala	1999	1999	Meccus longipennis	Blood-sucking insect	Hemiptera	Triatomini	Meccus	domestic	Nuclear	RAPD	10 primers	Bosseno MF, Barnabé C, Magallón Gastélum E, Lozano Kasten F, Ramsey J, Espinoza B, Brenière SF. 2002 Predominance of Trypanosoma cruzi lineage I in Mexico. J Clin Microbiol. Feb;40(2):627-32.
Nay-016	Strain	TcI	Mexico	North	Nayarit	No	uk	Puga	1998	1998	Meccus longipennis	Blood-sucking insect	Hemiptera	Triatomini	Meccus	domestic	Nuclear	RAPD	10 primers	Bosseno MF, Barnabé C, Magallón Gastélum E, Lozano Kasten F, Ramsey J, Espinoza B, Brenière SF. 2002 Predominance of Trypanosoma cruzi lineage I in Mexico. J Clin Microbiol. Feb;40(2):627-32.
Sma-182	Strain	TcI	Mexico	North	Jalisco	No	uk	San Martin de Hidalgo	1998	1998	Meccus longipennis	Blood-sucking insect	Hemiptera	Triatomini	Meccus	Domestic	Nuclear	RAPD	10 primers	Bosseno MF, Barnabé C, Magallón Gastélum E, Lozano Kasten F, Ramsey J, Espinoza B, Brenière SF. 2002 Predominance of Trypanosoma cruzi lineage I in Mexico. J Clin Microbiol. Feb;40(2):627-32.
Sma-191	Strain	TcI	Mexico	North	Jalisco	No	uk	San Martin de Hidalgo	1998	1998	Meccus longipennis	Blood-sucking insect	Hemiptera	Triatomini	Meccus	Domestic	Nuclear	RAPD	10 primers	Bosseno MF, Barnabé C, Magallón Gastélum E, Lozano Kasten F, Ramsey J, Espinoza B, Brenière SF. 2002 Predominance of Trypanosoma cruzi lineage I in Mexico. J Clin Microbiol. Feb;40(2):627-32.
Sma-212	Strain	TcI	Mexico	North	Jalisco	No	uk	San Martin de Hidalgo	1998	1998	Meccus longipennis	Blood-sucking insect	Hemiptera	Triatomini	Meccus	Domestic	Nuclear	RAPD	10 primers	Bosseno MF, Barnabé C, Magallón Gastélum E, Lozano Kasten F, Ramsey J, Espinoza B, Brenière SF. 2002 Predominance of Trypanosoma cruzi lineage I in Mexico. J Clin Microbiol. Feb;40(2):627-32.
Sma-220	Strain	TcI	Mexico	North	Jalisco	No	uk	San Martin de Hidalgo	1998	1998	Meccus longipennis	Blood-sucking insect	Hemiptera	Triatomini	Meccus	Domestic	Nuclear	RAPD	10 primers	Bosseno MF, Barnabé C, Magallón Gastélum E, Lozano Kasten F, Ramsey J, Espinoza B, Brenière SF. 2002 Predominance of Trypanosoma cruzi lineage I in Mexico. J Clin Microbiol. Feb;40(2):627-32.
Sma-230	Strain	TcI	Mexico	North	Jalisco	No	uk	Ipalzoltic	1998	1998	Meccus longipennis	Blood-sucking insect	Hemiptera	Triatomini	Meccus	Domestic	Nuclear	RAPD	10 primers	Bosseno MF, Barnabé C, Magallón Gastélum E, Lozano Kasten F, Ramsey J, Espinoza B, Brenière SF. 2002 Predominance of Trypanosoma cruzi lineage I in Mexico. J Clin Microbiol. Feb;40(2):627-32.
Tep-096	Strain	TcI	Mexico	North	Jalisco	No	uk	San Martin de Hidalgo	1998	1998	Meccus longipennis	Blood-sucking insect	Hemiptera	Triatomini	Meccus	Domestic	Nuclear	RAPD	10 primers	Bosseno MF, Barnabé C, Magallón Gastélum E, Lozano Kasten F, Ramsey J, Espinoza B, Brenière SF. 2002 Predominance of Trypanosoma cruzi lineage I in Mexico. J Clin Microbiol. Feb;40(2):627-32.
Tep-107	Strain	TcI	Mexico	North	Jalisco	No	uk	San Martin de Hidalgo	1998	1998	Meccus longipennis	Blood-sucking insect	Hemiptera	Triatomini	Meccus	Domestic	Nuclear	RAPD	10 primers	Bosseno MF, Barnabé C, Magallón Gastélum E, Lozano Kasten F, Ramsey J, Espinoza B, Brenière SF. 2002 Predominance of Trypanosoma cruzi lineage I in Mexico. J Clin Microbiol. Feb;40(2):627-32.
Tep-14	Strain	TcI	Mexico	North	Jalisco	No	uk	San Martin de Hidalgo	1998	1998	Meccus longipennis	Blood-sucking insect	Hemiptera	Triatomini	Meccus	Domestic	Nuclear	RAPD	10 primers	Bosseno MF, Barnabé C, Magallón Gastélum E, Lozano Kasten F, Ramsey J, Espinoza B, Brenière SF. 2002 Predominance of Trypanosoma cruzi lineage I in Mexico. J Clin Microbiol. Feb;40(2):627-32.
Tep-19	Strain	TcI	Mexico	North	Jalisco	No	uk	Tepehuaje	1998	1998	Meccus longipennis	Blood-sucking insect	Hemiptera	Triatomini	Meccus	Domestic	Nuclear	RAPD	10 primers	Bosseno MF, Barnabé C, Magallón Gastélum E, Lozano Kasten F, Ramsey J, Espinoza B, Brenière SF. 2002 Predominance of Trypanosoma cruzi lineage I in Mexico. J Clin Microbiol. Feb;40(2):627-32.
Tep-22	Strain	TcI	Mexico	North	Jalisco	No	uk	Tepehuaje	1998	1998	Meccus longipennis	Blood-sucking insect	Hemiptera	Triatomini	Meccus	Domestic	Nuclear	RAPD	10 primers	Bosseno MF, Barnabé C, Magallón Gastélum E, Lozano Kasten F, Ramsey J, Espinoza B, Brenière SF. 2002 Predominance of Trypanosoma cruzi lineage I in Mexico. J Clin Microbiol. Feb;40(2):627-32.
Cri025	Digestive tract	TcI	Mexico	North	Jalisco	No	Zapopan	Las Canadas	2007	2007	Meccus longipennis	Blood-sucking insect	Hemiptera	Triatomini	Meccus	Sylvatic	Nuclear	PCR band size; sequencing	SL-IR; ND1	Bosseno MF, Barnabé C, Sierra MJ, Kengne P, Guerrero S, Lozano F, Ezequiel K, Gastélum M, Brenière SF. 2009. Wild ecotopes and food habits of Triatoma longipennis infected by Trypanosoma cruzi lineages I and II in Mexico. Am J Trop Med Hyg. 80(6):988-91.
Cri029	Digestive tract	TcI	Mexico	North	Jalisco	No	Zapopan	Las Canadas	2007	2007	Meccus longipennis	Blood-sucking insect	Hemiptera	Triatomini	Meccus	Sylvatic	Nuclear	PCR band size; sequencing	SL-IR; ND1	Bosseno MF, Barnabé C, Sierra MJ, Kengne P, Guerrero S, Lozano F, Ezequiel K, Gastélum M, Brenière SF. 2009. Wild ecotopes and food habits of Triatoma longipennis infected by Trypanosoma cruzi lineages I and II in Mexico. Am J Trop Med Hyg. 80(6):988-91.
Cri030	Digestive tract	TcI	Mexico	North	Jalisco	No	Zapopan	Las Canadas	2007	2007	Meccus longipennis	Blood-sucking insect	Hemiptera	Triatomini	Meccus	Sylvatic	Nuclear	PCR band size; sequencing	SL-IR; ND1	Bosseno MF, Barnabé C, Sierra MJ, Kengne P, Guerrero S, Lozano F, Ezequiel K, Gastélum M, Brenière SF. 2009. Wild ecotopes and food habits of Triatoma longipennis infected by Trypanosoma cruzi lineages I and II in Mexico. Am J Trop Med Hyg. 80(6):988-91.
Cri033	Digestive tract	TcI	Mexico	North	Jalisco	No	Zapopan	Las Canadas	2007	2007	Meccus longipennis	Blood-sucking insect	Hemiptera	Triatomini	Meccus	Sylvatic	Nuclear	PCR band size; sequencing	SL-IR; ND1	Bosseno MF, Barnabé C, Sierra MJ, Kengne P, Guerrero S, Lozano F, Ezequiel K, Gastélum M, Brenière SF. 2009. Wild ecotopes and food habits of Triatoma longipennis infected by Trypanosoma cruzi lineages I and II in Mexico. Am J Trop Med Hyg. 80(6):988-91.
Cri037	Digestive tract	TcI	Mexico	North	Jalisco	No	Zapopan	Las Canadas	2007	2007	Meccus longipennis	Blood-sucking insect	Hemiptera	Triatomini	Meccus	Sylvatic	Nuclear	PCR band size; sequencing	SL-IR; ND1	Bosseno MF, Barnabé C, Sierra MJ, Kengne P, Guerrero S, Lozano F, Ezequiel K, Gastélum M, Brenière SF. 2009. Wild ecotopes and food habits of Triatoma longipennis infected by Trypanosoma cruzi lineages I and II in Mexico. Am J Trop Med Hyg. 80(6):988-91.
Cri038	Digestive tract	TcI	Mexico	North	Jalisco	No	Zapopan	Las Canadas	2007	2007	Meccus longipennis	Blood-sucking insect	Hemiptera	Triatomini	Meccus	Sylvatic	Nuclear	PCR band size; sequencing	SL-IR; ND1	Bosseno MF, Barnabé C, Sierra MJ, Kengne P, Guerrero S, Lozano F, Ezequiel K, Gastélum M, Brenière SF. 2009. Wild ecotopes and food habits of Triatoma longipennis infected by Trypanosoma cruzi lineages I and II in Mexico. Am J Trop Med Hyg. 80(6):988-91.
Cri041	Digestive tract	TcI	Mexico	North	Jalisco	No	Zapopan	Las Canadas	2007	2007	Meccus longipennis	Blood-sucking insect	Hemiptera	Triatomini	Meccus	Sylvatic	Nuclear	PCR band size; sequencing	SL-IR; ND1	Bosseno MF, Barnabé C, Sierra MJ, Kengne P, Guerrero S, Lozano F, Ezequiel K, Gastélum M, Brenière SF. 2009. Wild ecotopes and food habits of Triatoma longipennis infected by Trypanosoma cruzi lineages I and II in Mexico. Am J Trop Med Hyg. 80(6):988-91.
Cri042	Digestive tract	TcI	Mexico	North	Jalisco	No	Zapopan	Las Canadas	2007	2007	Meccus longipennis	Blood-sucking insect	Hemiptera	Triatomini	Meccus	Sylvatic	Nuclear	PCR band size; sequencing	SL-IR; ND1	Bosseno MF, Barnabé C, Sierra MJ, Kengne P, Guerrero S, Lozano F, Ezequiel K, Gastélum M, Brenière SF. 2009. Wild ecotopes and food habits of Triatoma longipennis infected by Trypanosoma cruzi lineages I and II in Mexico. Am J Trop Med Hyg. 80(6):988-91.
Cri044	Digestive tract	TcI	Mexico	North	Jalisco	No	Zapopan	Las Canadas	2007	2007	Meccus longipennis	Blood-sucking insect	Hemiptera	Triatomini	Meccus	Sylvatic	Nuclear	PCR band size; sequencing	SL-IR; ND1	Bosseno MF, Barnabé C, Sierra MJ, Kengne P, Guerrero S, Lozano F, Ezequiel K, Gastélum M, Brenière SF. 2009. Wild ecotopes and food habits of Triatoma longipennis infected by Trypanosoma cruzi lineages I and II in Mexico. Am J Trop Med Hyg. 80(6):988-91.
Cri045	Digestive tract	TcI	Mexico	North	Jalisco	No	Zapopan	Las Canadas	2007	2007	Meccus longipennis	Blood-sucking insect	Hemiptera	Triatomini	Meccus	Sylvatic	Nuclear	PCR band size; sequencing	SL-IR; ND1	Bosseno MF, Barnabé C, Sierra MJ, Kengne P, Guerrero S, Lozano F, Ezequiel K, Gastélum M, Brenière SF. 2009. Wild ecotopes and food habits of Triatoma longipennis infected by Trypanosoma cruzi lineages I and II in Mexico. Am J Trop Med Hyg. 80(6):988-91.
Cri047	Digestive tract	TcI	Mexico	North	Jalisco	No	Zapopan	Las Canadas	2007	2007	Meccus longipennis	Blood-sucking insect	Hemiptera	Triatomini	Meccus	Sylvatic	Nuclear	PCR band size; sequencing	SL-IR; ND1	Bosseno MF, Barnabé C, Sierra MJ, Kengne P, Guerrero S, Lozano F, Ezequiel K, Gastélum M, Brenière SF. 2009. Wild ecotopes and food habits of Triatoma longipennis infected by Trypanosoma cruzi lineages I and II in Mexico. Am J Trop Med Hyg. 80(6):988-91.
Ipas010	Digestive tract	TcI	Mexico	North	Jalisco	No	uk	San Martin de Hidalgo	2007	2007	Meccus longipennis	Blood-sucking insect	Hemiptera	Triatomini	Meccus	Sylvatic	Nuclear	PCR band size; sequencing	SL-IR; ND1	Bosseno MF, Barnabé C, Sierra MJ, Kengne P, Guerrero S, Lozano F, Ezequiel K, Gastélum M, Brenière SF. 2009. Wild ecotopes and food habits of Triatoma longipennis infected by Trypanosoma cruzi lineages I and II in Mexico. Am J Trop Med Hyg. 80(6):988-91.
Ipas011	Digestive tract	TcI	Mexico	North	Jalisco	No	uk	San Martin de Hidalgo	2007	2007	Meccus longipennis	Blood-sucking insect	Hemiptera	Triatomini	Meccus	Sylvatic	Nuclear	PCR band size; sequencing	SL-IR; ND1	Bosseno MF, Barnabé C, Sierra MJ, Kengne P, Guerrero S, Lozano F, Ezequiel K, Gastélum M, Brenière SF. 2009. Wild ecotopes and food habits of Triatoma longipennis infected by Trypanosoma cruzi lineages I and II in Mexico. Am J Trop Med Hyg. 80(6):988-91.
Ipas026	Digestive tract	TcI	Mexico	North	Jalisco	No	uk	San Martin de Hidalgo	2007	2007	Meccus longipennis	Blood-sucking insect	Hemiptera	Triatomini	Meccus	Sylvatic	Nuclear	PCR band size; sequencing	SL-IR; ND1	Bosseno MF, Barnabé C, Sierra MJ, Kengne P, Guerrero S, Lozano F, Ezequiel K, Gastélum M, Brenière SF. 2009. Wild ecotopes and food habits of Triatoma longipennis infected by Trypanosoma cruzi lineages I and II in Mexico. Am J Trop Med Hyg. 80(6):988-91.
Ipas034	Digestive tract	TcI	Mexico	North	Jalisco	No	uk	San Martin de Hidalgo	2007	2007	Meccus longipennis	Blood-sucking insect	Hemiptera	Triatomini	Meccus	Sylvatic	Nuclear	PCR band size; sequencing	SL-IR; ND1	Bosseno MF, Barnabé C, Sierra MJ, Kengne P, Guerrero S, Lozano F, Ezequiel K, Gastélum M, Brenière SF. 2009. Wild ecotopes and food habits of Triatoma longipennis infected by Trypanosoma cruzi lineages I and II in Mexico. Am J Trop Med Hyg. 80(6):988-91.
Ipas036	Digestive tract	TcI	Mexico	North	Jalisco	No	uk	San Martin de Hidalgo	2007	2007	Meccus longipennis	Blood-sucking insect	Hemiptera	Triatomini	Meccus	Sylvatic	Nuclear	PCR band size; sequencing	SL-IR; ND1	Bosseno MF, Barnabé C, Sierra MJ, Kengne P, Guerrero S, Lozano F, Ezequiel K, Gastélum M, Brenière SF. 2009. Wild ecotopes and food habits of Triatoma longipennis infected by Trypanosoma cruzi lineages I and II in Mexico. Am J Trop Med Hyg. 80(6):988-91.
Ipas165	Digestive tract	TcI	Mexico	North	Jalisco	No	uk	San Martin de Hidalgo	2007	2007	Meccus longipennis	Blood-sucking insect	Hemiptera	Triatomini	Meccus	Sylvatic	Nuclear	PCR band size; sequencing	SL-IR; ND1	Bosseno MF, Barnabé C, Sierra MJ, Kengne P, Guerrero S, Lozano F, Ezequiel K, Gastélum M, Brenière SF. 2009. Wild ecotopes and food habits of Triatoma longipennis infected by Trypanosoma cruzi lineages I and II in Mexico. Am J Trop Med Hyg. 80(6):988-91.
Ipas171	Digestive tract	TcI	Mexico	North	Jalisco	No	uk	San Martin de Hidalgo	2007	2007	Meccus longipennis	Blood-sucking insect	Hemiptera	Triatomini	Meccus	Sylvatic	Nuclear	PCR band size; sequencing	SL-IR; ND1	Bosseno MF, Barnabé C, Sierra MJ, Kengne P, Guerrero S, Lozano F, Ezequiel K, Gastélum M, Brenière SF. 2009. Wild ecotopes and food habits of Triatoma longipennis infected by Trypanosoma cruzi lineages I and II in Mexico. Am J Trop Med Hyg. 80(6):988-91.
Ipas174	Digestive tract	TcI	Mexico	North	Jalisco	No	uk	San Martin de Hidalgo	2007	2007	Meccus longipennis	Blood-sucking insect	Hemiptera	Triatomini	Meccus	Sylvatic	Nuclear	PCR band size; sequencing	SL-IR; ND1	Bosseno MF, Barnabé C, Sierra MJ, Kengne P, Guerrero S, Lozano F, Ezequiel K, Gastélum M, Brenière SF. 2009. Wild ecotopes and food habits of Triatoma longipennis infected by Trypanosoma cruzi lineages I and II in Mexico. Am J Trop Med Hyg. 80(6):988-91.
Ipas175	Digestive tract	TcI	Mexico	North	Jalisco	No	uk	San Martin de Hidalgo	2007	2007	Meccus longipennis	Blood-sucking insect	Hemiptera	Triatomini	Meccus	Sylvatic	Nuclear	PCR band size; sequencing	SL-IR; ND1	Bosseno MF, Barnabé C, Sierra MJ, Kengne P, Guerrero S, Lozano F, Ezequiel K, Gastélum M, Brenière SF. 2009. Wild ecotopes and food habits of Triatoma longipennis infected by Trypanosoma cruzi lineages I and II in Mexico. Am J Trop Med Hyg. 80(6):988-91.
Ipas176	Digestive tract	TcI	Mexico	North	Jalisco	No	uk	San Martin de Hidalgo	2007	2007	Meccus longipennis	Blood-sucking insect	Hemiptera	Triatomini	Meccus	Sylvatic	Nuclear	PCR band size; sequencing	SL-IR; ND1	Bosseno MF, Barnabé C, Sierra MJ, Kengne P, Guerrero S, Lozano F, Ezequiel K, Gastélum M, Brenière SF. 2009. Wild ecotopes and food habits of Triatoma longipennis infected by Trypanosoma cruzi lineages I and II in Mexico. Am J Trop Med Hyg. 80(6):988-91.
Ipas183	Digestive tract	TcI	Mexico	North	Jalisco	No	uk	San Martin de Hidalgo	2007	2007	Meccus longipennis	Blood-sucking insect	Hemiptera	Triatomini	Meccus	Sylvatic	Nuclear	PCR band size; sequencing	SL-IR; ND1	Bosseno MF, Barnabé C, Sierra MJ, Kengne P, Guerrero S, Lozano F, Ezequiel K, Gastélum M, Brenière SF. 2009. Wild ecotopes and food habits of Triatoma longipennis infected by Trypanosoma cruzi lineages I and II in Mexico. Am J Trop Med Hyg. 80(6):988-91.
Ipas186	Digestive tract	TcI	Mexico	North	Jalisco	No	uk	San Martin de Hidalgo	2007	2007	Meccus longipennis	Blood-sucking insect	Hemiptera	Triatomini	Meccus	Sylvatic	Nuclear	PCR band size; sequencing	SL-IR; ND1	Bosseno MF, Barnabé C, Sierra MJ, Kengne P, Guerrero S, Lozano F, Ezequiel K, Gastélum M, Brenière SF. 2009. Wild ecotopes and food habits of Triatoma longipennis infected by Trypanosoma cruzi lineages I and II in Mexico. Am J Trop Med Hyg. 80(6):988-91.
SSM190	Digestive tract	TcI	Mexico	North	Jalisco	No	uk	San Martin de Hidalgo	2007	2007	Meccus longipennis	Blood-sucking insect	Hemiptera	Triatomini	Meccus	Sylvatic	Nuclear	PCR band size; sequencing	SL-IR; ND1	Bosseno MF, Barnabé C, Sierra MJ, Kengne P, Guerrero S, Lozano F, Ezequiel K, Gastélum M, Brenière SF. 2009. Wild ecotopes and food habits of Triatoma longipennis infected by Trypanosoma cruzi lineages I and II in Mexico. Am J Trop Med Hyg. 80(6):988-91.
SSM191	Digestive tract	TcI	Mexico	North	Jalisco	No	uk	San Martin de Hidalgo	2007	2007	Meccus longipennis	Blood-sucking insect	Hemiptera	Triatomini	Meccus	Sylvatic	Nuclear	PCR band size; sequencing	SL-IR; ND1	Bosseno MF, Barnabé C, Sierra MJ, Kengne P, Guerrero S, Lozano F, Ezequiel K, Gastélum M, Brenière SF. 2009. Wild ecotopes and food habits of Triatoma longipennis infected by Trypanosoma cruzi lineages I and II in Mexico. Am J Trop Med Hyg. 80(6):988-91.
SSM211	Digestive tract	TcI	Mexico	North	Jalisco	No	uk	San Martin de Hidalgo	2007	2007	Meccus longipennis	Blood-sucking insect	Hemiptera	Triatomini	Meccus	Sylvatic	Nuclear	PCR band size; sequencing	SL-IR; ND1	Bosseno MF, Barnabé C, Sierra MJ, Kengne P, Guerrero S, Lozano F, Ezequiel K, Gastélum M, Brenière SF. 2009. Wild ecotopes and food habits of Triatoma longipennis infected by Trypanosoma cruzi lineages I and II in Mexico. Am J Trop Med Hyg. 80(6):988-91.
SSM213	Digestive tract	TcI	Mexico	North	Jalisco	No	uk	San Martin de Hidalgo	2007	2007	Meccus longipennis	Blood-sucking insect	Hemiptera	Triatomini	Meccus	Sylvatic	Nuclear	PCR band size; sequencing	SL-IR; ND1	Bosseno MF, Barnabé C, Sierra MJ, Kengne P, Guerrero S, Lozano F, Ezequiel K, Gastélum M, Brenière SF. 2009. Wild ecotopes and food habits of Triatoma longipennis infected by Trypanosoma cruzi lineages I and II in Mexico. Am J Trop Med Hyg. 80(6):988-91.
SSM218	Digestive tract	TcI	Mexico	North	Jalisco	No	uk	San Martin de Hidalgo	2007	2007	Meccus longipennis	Blood-sucking insect	Hemiptera	Triatomini	Meccus	Sylvatic	Nuclear	PCR band size; sequencing	SL-IR; ND1	Bosseno MF, Barnabé C, Sierra MJ, Kengne P, Guerrero S, Lozano F, Ezequiel K, Gastélum M, Brenière SF. 2009. Wild ecotopes and food habits of Triatoma longipennis infected by Trypanosoma cruzi lineages I and II in Mexico. Am J Trop Med Hyg. 80(6):988-91.
SSM223	Digestive tract	TcI	Mexico	North	Jalisco	No	uk	San Martin de Hidalgo	2007	2007	Meccus longipennis	Blood-sucking insect	Hemiptera	Triatomini	Meccus	Sylvatic	Nuclear	PCR band size; sequencing	SL-IR; ND1	Bosseno MF, Barnabé C, Sierra MJ, Kengne P, Guerrero S, Lozano F, Ezequiel K, Gastélum M, Brenière SF. 2009. Wild ecotopes and food habits of Triatoma longipennis infected by Trypanosoma cruzi lineages I and II in Mexico. Am J Trop Med Hyg. 80(6):988-91.
SSM224	Digestive tract	TcI	Mexico	North	Jalisco	No	uk	San Martin de Hidalgo	2007	2007	Meccus longipennis	Blood-sucking insect	Hemiptera	Triatomini	Meccus	Sylvatic	Nuclear	PCR band size; sequencing	SL-IR; ND1	Bosseno MF, Barnabé C, Sierra MJ, Kengne P, Guerrero S, Lozano F, Ezequiel K, Gastélum M, Brenière SF. 2009. Wild ecotopes and food habits of Triatoma longipennis infected by Trypanosoma cruzi lineages I and II in Mexico. Am J Trop Med Hyg. 80(6):988-91.
SSM225	Digestive tract	TcI	Mexico	North	Jalisco	No	uk	San Martin de Hidalgo	2007	2007	Meccus longipennis	Blood-sucking insect	Hemiptera	Triatomini	Meccus	Sylvatic	Nuclear	PCR band size; sequencing	SL-IR; ND1	Bosseno MF, Barnabé C, Sierra MJ, Kengne P, Guerrero S, Lozano F, Ezequiel K, Gastélum M, Brenière SF. 2009. Wild ecotopes and food habits of Triatoma longipennis infected by Trypanosoma cruzi lineages I and II in Mexico. Am J Trop Med Hyg. 80(6):988-91.
SSM226	Digestive tract	TcI	Mexico	North	Jalisco	No	uk	San Martin de Hidalgo	2007	2007	Meccus longipennis	Blood-sucking insect	Hemiptera	Triatomini	Meccus	Sylvatic	Nuclear	PCR band size; sequencing	SL-IR; ND1	Bosseno MF, Barnabé C, Sierra MJ, Kengne P, Guerrero S, Lozano F, Ezequiel K, Gastélum M, Brenière SF. 2009. Wild ecotopes and food habits of Triatoma longipennis infected by Trypanosoma cruzi lineages I and II in Mexico. Am J Trop Med Hyg. 80(6):988-91.
SSM232	Digestive tract	TcI	Mexico	North	Jalisco	No	uk	San Martin de Hidalgo	2007	2007	Meccus longipennis	Blood-sucking insect	Hemiptera	Triatomini	Meccus	Sylvatic	Nuclear	PCR band size; sequencing	SL-IR; ND1	Bosseno MF, Barnabé C, Sierra MJ, Kengne P, Guerrero S, Lozano F, Ezequiel K, Gastélum M, Brenière SF. 2009. Wild ecotopes and food habits of Triatoma longipennis infected by Trypanosoma cruzi lineages I and II in Mexico. Am J Trop Med Hyg. 80(6):988-91.
Anonymous	Digestive tract	TcI	Mexico	North	Jalisco	No	uk	Guerrero	uk	2003	Meccus longipennis	Blood-sucking insect	Hemiptera	Triatomini	Meccus	domestic	Nuclear	PCR band size	SL-IR	Brenière SF, Bosseno MF, Magallón-Gastelúm E, Castillo Ruvalcaba EG, GutierrezMS, Montaño Luna EC, Basulto JT, Mathieu-Daudé F, Walter A, Lozano-Kasten F. 2007. Peridomestic colonization of Triatoma longipennis (Hemiptera, Reduviidae) and Triatoma barberi (Hemiptera, Reduviidae) in a rural community with active transmission of Trypanosoma cruzi in Jalisco state, Mexico. Acta Trop. 101(3):249-57.
Anonymous	Digestive tract	TcI	Mexico	North	Jalisco	No	uk	Guerrero	uk	2003	Meccus longipennis	Blood-sucking insect	Hemiptera	Triatomini	Meccus	domestic	Nuclear	PCR band size	SL-IR	Brenière SF, Bosseno MF, Magallón-Gastelúm E, Castillo Ruvalcaba EG, GutierrezMS, Montaño Luna EC, Basulto JT, Mathieu-Daudé F, Walter A, Lozano-Kasten F. 2007. Peridomestic colonization of Triatoma longipennis (Hemiptera, Reduviidae) and Triatoma barberi (Hemiptera, Reduviidae) in a rural community with active transmission of Trypanosoma cruzi in Jalisco state, Mexico. Acta Trop. 101(3):249-57.
Anonymous	Digestive tract	TcI	Mexico	North	Jalisco	No	uk	Guerrero	uk	2003	Meccus longipennis	Blood-sucking insect	Hemiptera	Triatomini	Meccus	domestic	Nuclear	PCR band size	SL-IR	Brenière SF, Bosseno MF, Magallón-Gastelúm E, Castillo Ruvalcaba EG, GutierrezMS, Montaño Luna EC, Basulto JT, Mathieu-Daudé F, Walter A, Lozano-Kasten F. 2007. Peridomestic colonization of Triatoma longipennis (Hemiptera, Reduviidae) and Triatoma barberi (Hemiptera, Reduviidae) in a rural community with active transmission of Trypanosoma cruzi in Jalisco state, Mexico. Acta Trop. 101(3):249-57.
Anonymous	Digestive tract	TcI	Mexico	North	Jalisco	No	uk	Guerrero	uk	2003	Meccus longipennis	Blood-sucking insect	Hemiptera	Triatomini	Meccus	domestic	Nuclear	PCR band size	SL-IR	Brenière SF, Bosseno MF, Magallón-Gastelúm E, Castillo Ruvalcaba EG, GutierrezMS, Montaño Luna EC, Basulto JT, Mathieu-Daudé F, Walter A, Lozano-Kasten F. 2007. Peridomestic colonization of Triatoma longipennis (Hemiptera, Reduviidae) and Triatoma barberi (Hemiptera, Reduviidae) in a rural community with active transmission of Trypanosoma cruzi in Jalisco state, Mexico. Acta Trop. 101(3):249-57.
Anonymous	Digestive tract	TcI	Mexico	North	Jalisco	No	uk	Guerrero	uk	2003	Meccus longipennis	Blood-sucking insect	Hemiptera	Triatomini	Meccus	domestic	Nuclear	PCR band size	SL-IR	Brenière SF, Bosseno MF, Magallón-Gastelúm E, Castillo Ruvalcaba EG, GutierrezMS, Montaño Luna EC, Basulto JT, Mathieu-Daudé F, Walter A, Lozano-Kasten F. 2007. Peridomestic colonization of Triatoma longipennis (Hemiptera, Reduviidae) and Triatoma barberi (Hemiptera, Reduviidae) in a rural community with active transmission of Trypanosoma cruzi in Jalisco state, Mexico. Acta Trop. 101(3):249-57.
Anonymous	Digestive tract	TcI	Mexico	North	Jalisco	No	uk	Guerrero	uk	2003	Meccus longipennis	Blood-sucking insect	Hemiptera	Triatomini	Meccus	domestic	Nuclear	PCR band size	SL-IR	Brenière SF, Bosseno MF, Magallón-Gastelúm E, Castillo Ruvalcaba EG, GutierrezMS, Montaño Luna EC, Basulto JT, Mathieu-Daudé F, Walter A, Lozano-Kasten F. 2007. Peridomestic colonization of Triatoma longipennis (Hemiptera, Reduviidae) and Triatoma barberi (Hemiptera, Reduviidae) in a rural community with active transmission of Trypanosoma cruzi in Jalisco state, Mexico. Acta Trop. 101(3):249-57.
Anonymous	Digestive tract	TcI	Mexico	North	Jalisco	No	uk	Guerrero	uk	2003	Meccus longipennis	Blood-sucking insect	Hemiptera	Triatomini	Meccus	domestic	Nuclear	PCR band size	SL-IR	Brenière SF, Bosseno MF, Magallón-Gastelúm E, Castillo Ruvalcaba EG, GutierrezMS, Montaño Luna EC, Basulto JT, Mathieu-Daudé F, Walter A, Lozano-Kasten F. 2007. Peridomestic colonization of Triatoma longipennis (Hemiptera, Reduviidae) and Triatoma barberi (Hemiptera, Reduviidae) in a rural community with active transmission of Trypanosoma cruzi in Jalisco state, Mexico. Acta Trop. 101(3):249-57.
Anonymous	Digestive tract	TcI	Mexico	North	Jalisco	No	uk	Guerrero	uk	2003	Meccus longipennis	Blood-sucking insect	Hemiptera	Triatomini	Meccus	domestic	Nuclear	PCR band size	SL-IR	Brenière SF, Bosseno MF, Magallón-Gastelúm E, Castillo Ruvalcaba EG, GutierrezMS, Montaño Luna EC, Basulto JT, Mathieu-Daudé F, Walter A, Lozano-Kasten F. 2007. Peridomestic colonization of Triatoma longipennis (Hemiptera, Reduviidae) and Triatoma barberi (Hemiptera, Reduviidae) in a rural community with active transmission of Trypanosoma cruzi in Jalisco state, Mexico. Acta Trop. 101(3):249-57.
Anonymous	Digestive tract	TcI	Mexico	North	Jalisco	No	uk	Guerrero	uk	2003	Meccus longipennis	Blood-sucking insect	Hemiptera	Triatomini	Meccus	domestic	Nuclear	PCR band size	SL-IR	Brenière SF, Bosseno MF, Magallón-Gastelúm E, Castillo Ruvalcaba EG, GutierrezMS, Montaño Luna EC, Basulto JT, Mathieu-Daudé F, Walter A, Lozano-Kasten F. 2007. Peridomestic colonization of Triatoma longipennis (Hemiptera, Reduviidae) and Triatoma barberi (Hemiptera, Reduviidae) in a rural community with active transmission of Trypanosoma cruzi in Jalisco state, Mexico. Acta Trop. 101(3):249-57.
Anonymous	Digestive tract	TcI	Mexico	North	Jalisco	No	uk	Guerrero	uk	2003	Meccus longipennis	Blood-sucking insect	Hemiptera	Triatomini	Meccus	domestic	Nuclear	PCR band size	SL-IR	Brenière SF, Bosseno MF, Magallón-Gastelúm E, Castillo Ruvalcaba EG, GutierrezMS, Montaño Luna EC, Basulto JT, Mathieu-Daudé F, Walter A, Lozano-Kasten F. 2007. Peridomestic colonization of Triatoma longipennis (Hemiptera, Reduviidae) and Triatoma barberi (Hemiptera, Reduviidae) in a rural community with active transmission of Trypanosoma cruzi in Jalisco state, Mexico. Acta Trop. 101(3):249-57.
Anonymous	Digestive tract	TcI	Mexico	North	Jalisco	No	uk	Guerrero	uk	2003	Meccus longipennis	Blood-sucking insect	Hemiptera	Triatomini	Meccus	domestic	Nuclear	PCR band size	SL-IR	Brenière SF, Bosseno MF, Magallón-Gastelúm E, Castillo Ruvalcaba EG, GutierrezMS, Montaño Luna EC, Basulto JT, Mathieu-Daudé F, Walter A, Lozano-Kasten F. 2007. Peridomestic colonization of Triatoma longipennis (Hemiptera, Reduviidae) and Triatoma barberi (Hemiptera, Reduviidae) in a rural community with active transmission of Trypanosoma cruzi in Jalisco state, Mexico. Acta Trop. 101(3):249-57.
Anonymous	Digestive tract	TcI	Mexico	North	Jalisco	No	uk	Guerrero	uk	2003	Meccus longipennis	Blood-sucking insect	Hemiptera	Triatomini	Meccus	domestic	Nuclear	PCR band size	SL-IR	Brenière SF, Bosseno MF, Magallón-Gastelúm E, Castillo Ruvalcaba EG, GutierrezMS, Montaño Luna EC, Basulto JT, Mathieu-Daudé F, Walter A, Lozano-Kasten F. 2007. Peridomestic colonization of Triatoma longipennis (Hemiptera, Reduviidae) and Triatoma barberi (Hemiptera, Reduviidae) in a rural community with active transmission of Trypanosoma cruzi in Jalisco state, Mexico. Acta Trop. 101(3):249-57.
Anonymous	Digestive tract	TcI	Mexico	North	Jalisco	No	uk	Guerrero	uk	2003	Meccus longipennis	Blood-sucking insect	Hemiptera	Triatomini	Meccus	domestic	Nuclear	PCR band size	SL-IR	Brenière SF, Bosseno MF, Magallón-Gastelúm E, Castillo Ruvalcaba EG, GutierrezMS, Montaño Luna EC, Basulto JT, Mathieu-Daudé F, Walter A, Lozano-Kasten F. 2007. Peridomestic colonization of Triatoma longipennis (Hemiptera, Reduviidae) and Triatoma barberi (Hemiptera, Reduviidae) in a rural community with active transmission of Trypanosoma cruzi in Jalisco state, Mexico. Acta Trop. 101(3):249-57.
Anonymous	Digestive tract	TcI	Mexico	North	Jalisco	No	uk	Guerrero	uk	2003	Meccus longipennis	Blood-sucking insect	Hemiptera	Triatomini	Meccus	domestic	Nuclear	PCR band size	SL-IR	Brenière SF, Bosseno MF, Magallón-Gastelúm E, Castillo Ruvalcaba EG, GutierrezMS, Montaño Luna EC, Basulto JT, Mathieu-Daudé F, Walter A, Lozano-Kasten F. 2007. Peridomestic colonization of Triatoma longipennis (Hemiptera, Reduviidae) and Triatoma barberi (Hemiptera, Reduviidae) in a rural community with active transmission of Trypanosoma cruzi in Jalisco state, Mexico. Acta Trop. 101(3):249-57.
Anonymous	Digestive tract	TcI	Mexico	North	Jalisco	No	uk	Guerrero	uk	2003	Meccus longipennis	Blood-sucking insect	Hemiptera	Triatomini	Meccus	domestic	Nuclear	PCR band size	SL-IR	Brenière SF, Bosseno MF, Magallón-Gastelúm E, Castillo Ruvalcaba EG, GutierrezMS, Montaño Luna EC, Basulto JT, Mathieu-Daudé F, Walter A, Lozano-Kasten F. 2007. Peridomestic colonization of Triatoma longipennis (Hemiptera, Reduviidae) and Triatoma barberi (Hemiptera, Reduviidae) in a rural community with active transmission of Trypanosoma cruzi in Jalisco state, Mexico. Acta Trop. 101(3):249-57.
Anonymous	Digestive tract	TcI	Mexico	North	Jalisco	No	uk	Guerrero	uk	2003	Meccus longipennis	Blood-sucking insect	Hemiptera	Triatomini	Meccus	domestic	Nuclear	PCR band size	SL-IR	Brenière SF, Bosseno MF, Magallón-Gastelúm E, Castillo Ruvalcaba EG, GutierrezMS, Montaño Luna EC, Basulto JT, Mathieu-Daudé F, Walter A, Lozano-Kasten F. 2007. Peridomestic colonization of Triatoma longipennis (Hemiptera, Reduviidae) and Triatoma barberi (Hemiptera, Reduviidae) in a rural community with active transmission of Trypanosoma cruzi in Jalisco state, Mexico. Acta Trop. 101(3):249-57.
Anonymous	Digestive tract	TcI	Mexico	North	Jalisco	No	uk	Guerrero	uk	2003	Meccus longipennis	Blood-sucking insect	Hemiptera	Triatomini	Meccus	domestic	Nuclear	PCR band size	SL-IR	Brenière SF, Bosseno MF, Magallón-Gastelúm E, Castillo Ruvalcaba EG, GutierrezMS, Montaño Luna EC, Basulto JT, Mathieu-Daudé F, Walter A, Lozano-Kasten F. 2007. Peridomestic colonization of Triatoma longipennis (Hemiptera, Reduviidae) and Triatoma barberi (Hemiptera, Reduviidae) in a rural community with active transmission of Trypanosoma cruzi in Jalisco state, Mexico. Acta Trop. 101(3):249-57.
Anonymous	Digestive tract	TcI	Mexico	North	Jalisco	No	uk	Guerrero	uk	2003	Meccus longipennis	Blood-sucking insect	Hemiptera	Triatomini	Meccus	domestic	Nuclear	PCR band size	SL-IR	Brenière SF, Bosseno MF, Magallón-Gastelúm E, Castillo Ruvalcaba EG, GutierrezMS, Montaño Luna EC, Basulto JT, Mathieu-Daudé F, Walter A, Lozano-Kasten F. 2007. Peridomestic colonization of Triatoma longipennis (Hemiptera, Reduviidae) and Triatoma barberi (Hemiptera, Reduviidae) in a rural community with active transmission of Trypanosoma cruzi in Jalisco state, Mexico. Acta Trop. 101(3):249-57.
Anonymous	Digestive tract	TcI	Mexico	North	Jalisco	No	uk	Guerrero	uk	2003	Meccus longipennis	Blood-sucking insect	Hemiptera	Triatomini	Meccus	domestic	Nuclear	PCR band size	SL-IR	Brenière SF, Bosseno MF, Magallón-Gastelúm E, Castillo Ruvalcaba EG, GutierrezMS, Montaño Luna EC, Basulto JT, Mathieu-Daudé F, Walter A, Lozano-Kasten F. 2007. Peridomestic colonization of Triatoma longipennis (Hemiptera, Reduviidae) and Triatoma barberi (Hemiptera, Reduviidae) in a rural community with active transmission of Trypanosoma cruzi in Jalisco state, Mexico. Acta Trop. 101(3):249-57.
Anonymous	Digestive tract	TcI	Mexico	North	Jalisco	No	uk	Guerrero	uk	2003	Meccus longipennis	Blood-sucking insect	Hemiptera	Triatomini	Meccus	domestic	Nuclear	PCR band size	SL-IR	Brenière SF, Bosseno MF, Magallón-Gastelúm E, Castillo Ruvalcaba EG, GutierrezMS, Montaño Luna EC, Basulto JT, Mathieu-Daudé F, Walter A, Lozano-Kasten F. 2007. Peridomestic colonization of Triatoma longipennis (Hemiptera, Reduviidae) and Triatoma barberi (Hemiptera, Reduviidae) in a rural community with active transmission of Trypanosoma cruzi in Jalisco state, Mexico. Acta Trop. 101(3):249-57.
Anonymous	Digestive tract	TcI	Mexico	North	Jalisco	No	uk	Guerrero	uk	2003	Meccus longipennis	Blood-sucking insect	Hemiptera	Triatomini	Meccus	domestic	Nuclear	PCR band size	SL-IR	Brenière SF, Bosseno MF, Magallón-Gastelúm E, Castillo Ruvalcaba EG, GutierrezMS, Montaño Luna EC, Basulto JT, Mathieu-Daudé F, Walter A, Lozano-Kasten F. 2007. Peridomestic colonization of Triatoma longipennis (Hemiptera, Reduviidae) and Triatoma barberi (Hemiptera, Reduviidae) in a rural community with active transmission of Trypanosoma cruzi in Jalisco state, Mexico. Acta Trop. 101(3):249-57.
Anonymous	Digestive tract	TcI	Mexico	North	Jalisco	No	uk	Guerrero	uk	2003	Meccus longipennis	Blood-sucking insect	Hemiptera	Triatomini	Meccus	domestic	Nuclear	PCR band size	SL-IR	Brenière SF, Bosseno MF, Magallón-Gastelúm E, Castillo Ruvalcaba EG, GutierrezMS, Montaño Luna EC, Basulto JT, Mathieu-Daudé F, Walter A, Lozano-Kasten F. 2007. Peridomestic colonization of Triatoma longipennis (Hemiptera, Reduviidae) and Triatoma barberi (Hemiptera, Reduviidae) in a rural community with active transmission of Trypanosoma cruzi in Jalisco state, Mexico. Acta Trop. 101(3):249-57.
Anonymous	Digestive tract	TcI	Mexico	North	Jalisco	No	uk	Guerrero	uk	2003	Meccus longipennis	Blood-sucking insect	Hemiptera	Triatomini	Meccus	domestic	Nuclear	PCR band size	SL-IR	Brenière SF, Bosseno MF, Magallón-Gastelúm E, Castillo Ruvalcaba EG, GutierrezMS, Montaño Luna EC, Basulto JT, Mathieu-Daudé F, Walter A, Lozano-Kasten F. 2007. Peridomestic colonization of Triatoma longipennis (Hemiptera, Reduviidae) and Triatoma barberi (Hemiptera, Reduviidae) in a rural community with active transmission of Trypanosoma cruzi in Jalisco state, Mexico. Acta Trop. 101(3):249-57.
Anonymous	Digestive tract	TcI	Mexico	North	Jalisco	No	uk	Guerrero	uk	2003	Meccus longipennis	Blood-sucking insect	Hemiptera	Triatomini	Meccus	domestic	Nuclear	PCR band size	SL-IR	Brenière SF, Bosseno MF, Magallón-Gastelúm E, Castillo Ruvalcaba EG, GutierrezMS, Montaño Luna EC, Basulto JT, Mathieu-Daudé F, Walter A, Lozano-Kasten F. 2007. Peridomestic colonization of Triatoma longipennis (Hemiptera, Reduviidae) and Triatoma barberi (Hemiptera, Reduviidae) in a rural community with active transmission of Trypanosoma cruzi in Jalisco state, Mexico. Acta Trop. 101(3):249-57.
Anonymous	Digestive tract	TcI	Mexico	North	Jalisco	No	uk	Guerrero	uk	2003	Meccus longipennis	Blood-sucking insect	Hemiptera	Triatomini	Meccus	domestic	Nuclear	PCR band size	SL-IR	Brenière SF, Bosseno MF, Magallón-Gastelúm E, Castillo Ruvalcaba EG, GutierrezMS, Montaño Luna EC, Basulto JT, Mathieu-Daudé F, Walter A, Lozano-Kasten F. 2007. Peridomestic colonization of Triatoma longipennis (Hemiptera, Reduviidae) and Triatoma barberi (Hemiptera, Reduviidae) in a rural community with active transmission of Trypanosoma cruzi in Jalisco state, Mexico. Acta Trop. 101(3):249-57.
Anonymous	Digestive tract	TcI	Mexico	North	Jalisco	No	uk	Guerrero	uk	2003	Meccus longipennis	Blood-sucking insect	Hemiptera	Triatomini	Meccus	domestic	Nuclear	PCR band size	SL-IR	Brenière SF, Bosseno MF, Magallón-Gastelúm E, Castillo Ruvalcaba EG, GutierrezMS, Montaño Luna EC, Basulto JT, Mathieu-Daudé F, Walter A, Lozano-Kasten F. 2007. Peridomestic colonization of Triatoma longipennis (Hemiptera, Reduviidae) and Triatoma barberi (Hemiptera, Reduviidae) in a rural community with active transmission of Trypanosoma cruzi in Jalisco state, Mexico. Acta Trop. 101(3):249-57.
Anonymous	Digestive tract	TcI	Mexico	North	Jalisco	No	uk	Guerrero	uk	2003	Meccus longipennis	Blood-sucking insect	Hemiptera	Triatomini	Meccus	domestic	Nuclear	PCR band size	SL-IR	Brenière SF, Bosseno MF, Magallón-Gastelúm E, Castillo Ruvalcaba EG, GutierrezMS, Montaño Luna EC, Basulto JT, Mathieu-Daudé F, Walter A, Lozano-Kasten F. 2007. Peridomestic colonization of Triatoma longipennis (Hemiptera, Reduviidae) and Triatoma barberi (Hemiptera, Reduviidae) in a rural community with active transmission of Trypanosoma cruzi in Jalisco state, Mexico. Acta Trop. 101(3):249-57.
Anonymous	Digestive tract	TcI	Mexico	North	Jalisco	No	uk	Guerrero	uk	2003	Meccus longipennis	Blood-sucking insect	Hemiptera	Triatomini	Meccus	domestic	Nuclear	PCR band size	SL-IR	Brenière SF, Bosseno MF, Magallón-Gastelúm E, Castillo Ruvalcaba EG, GutierrezMS, Montaño Luna EC, Basulto JT, Mathieu-Daudé F, Walter A, Lozano-Kasten F. 2007. Peridomestic colonization of Triatoma longipennis (Hemiptera, Reduviidae) and Triatoma barberi (Hemiptera, Reduviidae) in a rural community with active transmission of Trypanosoma cruzi in Jalisco state, Mexico. Acta Trop. 101(3):249-57.
Anonymous	Digestive tract	TcI	Mexico	North	Jalisco	No	uk	Guerrero	uk	2003	Meccus longipennis	Blood-sucking insect	Hemiptera	Triatomini	Meccus	domestic	Nuclear	PCR band size	SL-IR	Brenière SF, Bosseno MF, Magallón-Gastelúm E, Castillo Ruvalcaba EG, GutierrezMS, Montaño Luna EC, Basulto JT, Mathieu-Daudé F, Walter A, Lozano-Kasten F. 2007. Peridomestic colonization of Triatoma longipennis (Hemiptera, Reduviidae) and Triatoma barberi (Hemiptera, Reduviidae) in a rural community with active transmission of Trypanosoma cruzi in Jalisco state, Mexico. Acta Trop. 101(3):249-57.
Anonymous	Digestive tract	TcI	Mexico	North	Jalisco	No	uk	Guerrero	uk	2003	Meccus longipennis	Blood-sucking insect	Hemiptera	Triatomini	Meccus	domestic	Nuclear	PCR band size	SL-IR	Brenière SF, Bosseno MF, Magallón-Gastelúm E, Castillo Ruvalcaba EG, GutierrezMS, Montaño Luna EC, Basulto JT, Mathieu-Daudé F, Walter A, Lozano-Kasten F. 2007. Peridomestic colonization of Triatoma longipennis (Hemiptera, Reduviidae) and Triatoma barberi (Hemiptera, Reduviidae) in a rural community with active transmission of Trypanosoma cruzi in Jalisco state, Mexico. Acta Trop. 101(3):249-57.
Anonymous	Digestive tract	TcI	Mexico	North	Jalisco	No	uk	Guerrero	uk	2003	Meccus longipennis	Blood-sucking insect	Hemiptera	Triatomini	Meccus	domestic	Nuclear	PCR band size	SL-IR	Brenière SF, Bosseno MF, Magallón-Gastelúm E, Castillo Ruvalcaba EG, GutierrezMS, Montaño Luna EC, Basulto JT, Mathieu-Daudé F, Walter A, Lozano-Kasten F. 2007. Peridomestic colonization of Triatoma longipennis (Hemiptera, Reduviidae) and Triatoma barberi (Hemiptera, Reduviidae) in a rural community with active transmission of Trypanosoma cruzi in Jalisco state, Mexico. Acta Trop. 101(3):249-57.
Anonymous	Digestive tract	TcI	Mexico	North	Jalisco	No	uk	Guerrero	uk	2003	Meccus longipennis	Blood-sucking insect	Hemiptera	Triatomini	Meccus	domestic	Nuclear	PCR band size	SL-IR	Brenière SF, Bosseno MF, Magallón-Gastelúm E, Castillo Ruvalcaba EG, GutierrezMS, Montaño Luna EC, Basulto JT, Mathieu-Daudé F, Walter A, Lozano-Kasten F. 2007. Peridomestic colonization of Triatoma longipennis (Hemiptera, Reduviidae) and Triatoma barberi (Hemiptera, Reduviidae) in a rural community with active transmission of Trypanosoma cruzi in Jalisco state, Mexico. Acta Trop. 101(3):249-57.
Anonymous	Digestive tract	TcI	Mexico	North	Jalisco	No	uk	Guerrero	uk	2003	Meccus longipennis	Blood-sucking insect	Hemiptera	Triatomini	Meccus	domestic	Nuclear	PCR band size	SL-IR	Brenière SF, Bosseno MF, Magallón-Gastelúm E, Castillo Ruvalcaba EG, GutierrezMS, Montaño Luna EC, Basulto JT, Mathieu-Daudé F, Walter A, Lozano-Kasten F. 2007. Peridomestic colonization of Triatoma longipennis (Hemiptera, Reduviidae) and Triatoma barberi (Hemiptera, Reduviidae) in a rural community with active transmission of Trypanosoma cruzi in Jalisco state, Mexico. Acta Trop. 101(3):249-57.
Anonymous	Digestive tract	TcI	Mexico	North	Jalisco	No	uk	Guerrero	uk	2003	Meccus longipennis	Blood-sucking insect	Hemiptera	Triatomini	Meccus	domestic	Nuclear	PCR band size	SL-IR	Brenière SF, Bosseno MF, Magallón-Gastelúm E, Castillo Ruvalcaba EG, GutierrezMS, Montaño Luna EC, Basulto JT, Mathieu-Daudé F, Walter A, Lozano-Kasten F. 2007. Peridomestic colonization of Triatoma longipennis (Hemiptera, Reduviidae) and Triatoma barberi (Hemiptera, Reduviidae) in a rural community with active transmission of Trypanosoma cruzi in Jalisco state, Mexico. Acta Trop. 101(3):249-57.
Anonymous	Digestive tract	TcI	Mexico	North	Jalisco	No	uk	Guerrero	uk	2003	Meccus longipennis	Blood-sucking insect	Hemiptera	Triatomini	Meccus	domestic	Nuclear	PCR band size	SL-IR	Brenière SF, Bosseno MF, Magallón-Gastelúm E, Castillo Ruvalcaba EG, GutierrezMS, Montaño Luna EC, Basulto JT, Mathieu-Daudé F, Walter A, Lozano-Kasten F. 2007. Peridomestic colonization of Triatoma longipennis (Hemiptera, Reduviidae) and Triatoma barberi (Hemiptera, Reduviidae) in a rural community with active transmission of Trypanosoma cruzi in Jalisco state, Mexico. Acta Trop. 101(3):249-57.
Anonymous	Digestive tract	TcI	Mexico	North	Jalisco	No	uk	Guerrero	uk	2003	Meccus longipennis	Blood-sucking insect	Hemiptera	Triatomini	Meccus	domestic	Nuclear	PCR band size	SL-IR	Brenière SF, Bosseno MF, Magallón-Gastelúm E, Castillo Ruvalcaba EG, GutierrezMS, Montaño Luna EC, Basulto JT, Mathieu-Daudé F, Walter A, Lozano-Kasten F. 2007. Peridomestic colonization of Triatoma longipennis (Hemiptera, Reduviidae) and Triatoma barberi (Hemiptera, Reduviidae) in a rural community with active transmission of Trypanosoma cruzi in Jalisco state, Mexico. Acta Trop. 101(3):249-57.
Anonymous	Digestive tract	TcI	Mexico	North	Jalisco	No	uk	Guerrero	uk	2003	Meccus longipennis	Blood-sucking insect	Hemiptera	Triatomini	Meccus	domestic	Nuclear	PCR band size	SL-IR	Brenière SF, Bosseno MF, Magallón-Gastelúm E, Castillo Ruvalcaba EG, GutierrezMS, Montaño Luna EC, Basulto JT, Mathieu-Daudé F, Walter A, Lozano-Kasten F. 2007. Peridomestic colonization of Triatoma longipennis (Hemiptera, Reduviidae) and Triatoma barberi (Hemiptera, Reduviidae) in a rural community with active transmission of Trypanosoma cruzi in Jalisco state, Mexico. Acta Trop. 101(3):249-57.
Anonymous	Digestive tract	TcI	Mexico	North	Jalisco	No	uk	Guerrero	uk	2003	Meccus longipennis	Blood-sucking insect	Hemiptera	Triatomini	Meccus	domestic	Nuclear	PCR band size	SL-IR	Brenière SF, Bosseno MF, Magallón-Gastelúm E, Castillo Ruvalcaba EG, GutierrezMS, Montaño Luna EC, Basulto JT, Mathieu-Daudé F, Walter A, Lozano-Kasten F. 2007. Peridomestic colonization of Triatoma longipennis (Hemiptera, Reduviidae) and Triatoma barberi (Hemiptera, Reduviidae) in a rural community with active transmission of Trypanosoma cruzi in Jalisco state, Mexico. Acta Trop. 101(3):249-57.
Anonymous	Digestive tract	TcI	Mexico	North	Jalisco	No	uk	Guerrero	uk	2003	Meccus longipennis	Blood-sucking insect	Hemiptera	Triatomini	Meccus	domestic	Nuclear	PCR band size	SL-IR	Brenière SF, Bosseno MF, Magallón-Gastelúm E, Castillo Ruvalcaba EG, GutierrezMS, Montaño Luna EC, Basulto JT, Mathieu-Daudé F, Walter A, Lozano-Kasten F. 2007. Peridomestic colonization of Triatoma longipennis (Hemiptera, Reduviidae) and Triatoma barberi (Hemiptera, Reduviidae) in a rural community with active transmission of Trypanosoma cruzi in Jalisco state, Mexico. Acta Trop. 101(3):249-57.
Anonymous	Digestive tract	TcI	Mexico	North	Jalisco	No	uk	Guerrero	uk	2003	Meccus longipennis	Blood-sucking insect	Hemiptera	Triatomini	Meccus	domestic	Nuclear	PCR band size	SL-IR	Brenière SF, Bosseno MF, Magallón-Gastelúm E, Castillo Ruvalcaba EG, GutierrezMS, Montaño Luna EC, Basulto JT, Mathieu-Daudé F, Walter A, Lozano-Kasten F. 2007. Peridomestic colonization of Triatoma longipennis (Hemiptera, Reduviidae) and Triatoma barberi (Hemiptera, Reduviidae) in a rural community with active transmission of Trypanosoma cruzi in Jalisco state, Mexico. Acta Trop. 101(3):249-57.
Anonymous	Digestive tract	TcI	Mexico	North	Jalisco	No	uk	Guerrero	uk	2003	Meccus longipennis	Blood-sucking insect	Hemiptera	Triatomini	Meccus	domestic	Nuclear	PCR band size	SL-IR	Brenière SF, Bosseno MF, Magallón-Gastelúm E, Castillo Ruvalcaba EG, GutierrezMS, Montaño Luna EC, Basulto JT, Mathieu-Daudé F, Walter A, Lozano-Kasten F. 2007. Peridomestic colonization of Triatoma longipennis (Hemiptera, Reduviidae) and Triatoma barberi (Hemiptera, Reduviidae) in a rural community with active transmission of Trypanosoma cruzi in Jalisco state, Mexico. Acta Trop. 101(3):249-57.
Anonymous	Digestive tract	TcI	Mexico	North	Jalisco	No	uk	Guerrero	uk	2003	Meccus longipennis	Blood-sucking insect	Hemiptera	Triatomini	Meccus	domestic	Nuclear	PCR band size	SL-IR	Brenière SF, Bosseno MF, Magallón-Gastelúm E, Castillo Ruvalcaba EG, GutierrezMS, Montaño Luna EC, Basulto JT, Mathieu-Daudé F, Walter A, Lozano-Kasten F. 2007. Peridomestic colonization of Triatoma longipennis (Hemiptera, Reduviidae) and Triatoma barberi (Hemiptera, Reduviidae) in a rural community with active transmission of Trypanosoma cruzi in Jalisco state, Mexico. Acta Trop. 101(3):249-57.
Anonymous	Digestive tract	TcI	Mexico	North	Jalisco	No	uk	Guerrero	uk	2003	Meccus longipennis	Blood-sucking insect	Hemiptera	Triatomini	Meccus	domestic	Nuclear	PCR band size	SL-IR	Brenière SF, Bosseno MF, Magallón-Gastelúm E, Castillo Ruvalcaba EG, GutierrezMS, Montaño Luna EC, Basulto JT, Mathieu-Daudé F, Walter A, Lozano-Kasten F. 2007. Peridomestic colonization of Triatoma longipennis (Hemiptera, Reduviidae) and Triatoma barberi (Hemiptera, Reduviidae) in a rural community with active transmission of Trypanosoma cruzi in Jalisco state, Mexico. Acta Trop. 101(3):249-57.
Anonymous	Digestive tract	TcI	Mexico	North	Jalisco	No	uk	Guerrero	uk	2003	Meccus longipennis	Blood-sucking insect	Hemiptera	Triatomini	Meccus	domestic	Nuclear	PCR band size	SL-IR	Brenière SF, Bosseno MF, Magallón-Gastelúm E, Castillo Ruvalcaba EG, GutierrezMS, Montaño Luna EC, Basulto JT, Mathieu-Daudé F, Walter A, Lozano-Kasten F. 2007. Peridomestic colonization of Triatoma longipennis (Hemiptera, Reduviidae) and Triatoma barberi (Hemiptera, Reduviidae) in a rural community with active transmission of Trypanosoma cruzi in Jalisco state, Mexico. Acta Trop. 101(3):249-57.
Anonymous	Digestive tract	TcI	Mexico	North	Jalisco	No	uk	Guerrero	uk	2003	Meccus longipennis	Blood-sucking insect	Hemiptera	Triatomini	Meccus	domestic	Nuclear	PCR band size	SL-IR	Brenière SF, Bosseno MF, Magallón-Gastelúm E, Castillo Ruvalcaba EG, GutierrezMS, Montaño Luna EC, Basulto JT, Mathieu-Daudé F, Walter A, Lozano-Kasten F. 2007. Peridomestic colonization of Triatoma longipennis (Hemiptera, Reduviidae) and Triatoma barberi (Hemiptera, Reduviidae) in a rural community with active transmission of Trypanosoma cruzi in Jalisco state, Mexico. Acta Trop. 101(3):249-57.
Anonymous	Digestive tract	TcI	Mexico	North	Jalisco	No	uk	Guerrero	uk	2003	Meccus longipennis	Blood-sucking insect	Hemiptera	Triatomini	Meccus	domestic	Nuclear	PCR band size	SL-IR	Brenière SF, Bosseno MF, Magallón-Gastelúm E, Castillo Ruvalcaba EG, GutierrezMS, Montaño Luna EC, Basulto JT, Mathieu-Daudé F, Walter A, Lozano-Kasten F. 2007. Peridomestic colonization of Triatoma longipennis (Hemiptera, Reduviidae) and Triatoma barberi (Hemiptera, Reduviidae) in a rural community with active transmission of Trypanosoma cruzi in Jalisco state, Mexico. Acta Trop. 101(3):249-57.
Anonymous	Digestive tract	TcI	Mexico	North	Jalisco	No	uk	Guerrero	uk	2003	Meccus longipennis	Blood-sucking insect	Hemiptera	Triatomini	Meccus	domestic	Nuclear	PCR band size	SL-IR	Brenière SF, Bosseno MF, Magallón-Gastelúm E, Castillo Ruvalcaba EG, GutierrezMS, Montaño Luna EC, Basulto JT, Mathieu-Daudé F, Walter A, Lozano-Kasten F. 2007. Peridomestic colonization of Triatoma longipennis (Hemiptera, Reduviidae) and Triatoma barberi (Hemiptera, Reduviidae) in a rural community with active transmission of Trypanosoma cruzi in Jalisco state, Mexico. Acta Trop. 101(3):249-57.
Anonymous	Digestive tract	TcI	Mexico	North	Jalisco	No	uk	Guerrero	uk	2003	Meccus longipennis	Blood-sucking insect	Hemiptera	Triatomini	Meccus	domestic	Nuclear	PCR band size	SL-IR	Brenière SF, Bosseno MF, Magallón-Gastelúm E, Castillo Ruvalcaba EG, GutierrezMS, Montaño Luna EC, Basulto JT, Mathieu-Daudé F, Walter A, Lozano-Kasten F. 2007. Peridomestic colonization of Triatoma longipennis (Hemiptera, Reduviidae) and Triatoma barberi (Hemiptera, Reduviidae) in a rural community with active transmission of Trypanosoma cruzi in Jalisco state, Mexico. Acta Trop. 101(3):249-57.
Anonymous	Digestive tract	TcI	Mexico	North	Jalisco	No	uk	Guerrero	uk	2003	Meccus longipennis	Blood-sucking insect	Hemiptera	Triatomini	Meccus	domestic	Nuclear	PCR band size	SL-IR	Brenière SF, Bosseno MF, Magallón-Gastelúm E, Castillo Ruvalcaba EG, GutierrezMS, Montaño Luna EC, Basulto JT, Mathieu-Daudé F, Walter A, Lozano-Kasten F. 2007. Peridomestic colonization of Triatoma longipennis (Hemiptera, Reduviidae) and Triatoma barberi (Hemiptera, Reduviidae) in a rural community with active transmission of Trypanosoma cruzi in Jalisco state, Mexico. Acta Trop. 101(3):249-57.
Anonymous	Digestive tract	TcI	Mexico	North	Jalisco	No	uk	Guerrero	uk	2003	Meccus longipennis	Blood-sucking insect	Hemiptera	Triatomini	Meccus	domestic	Nuclear	PCR band size	SL-IR	Brenière SF, Bosseno MF, Magallón-Gastelúm E, Castillo Ruvalcaba EG, GutierrezMS, Montaño Luna EC, Basulto JT, Mathieu-Daudé F, Walter A, Lozano-Kasten F. 2007. Peridomestic colonization of Triatoma longipennis (Hemiptera, Reduviidae) and Triatoma barberi (Hemiptera, Reduviidae) in a rural community with active transmission of Trypanosoma cruzi in Jalisco state, Mexico. Acta Trop. 101(3):249-57.
Anonymous	Digestive tract	TcI	Mexico	North	Jalisco	No	uk	Guerrero	uk	2003	Meccus longipennis	Blood-sucking insect	Hemiptera	Triatomini	Meccus	domestic	Nuclear	PCR band size	SL-IR	Brenière SF, Bosseno MF, Magallón-Gastelúm E, Castillo Ruvalcaba EG, GutierrezMS, Montaño Luna EC, Basulto JT, Mathieu-Daudé F, Walter A, Lozano-Kasten F. 2007. Peridomestic colonization of Triatoma longipennis (Hemiptera, Reduviidae) and Triatoma barberi (Hemiptera, Reduviidae) in a rural community with active transmission of Trypanosoma cruzi in Jalisco state, Mexico. Acta Trop. 101(3):249-57.
Anonymous	Digestive tract	TcI	Mexico	North	Jalisco	No	uk	Guerrero	uk	2003	Meccus longipennis	Blood-sucking insect	Hemiptera	Triatomini	Meccus	domestic	Nuclear	PCR band size	SL-IR	Brenière SF, Bosseno MF, Magallón-Gastelúm E, Castillo Ruvalcaba EG, GutierrezMS, Montaño Luna EC, Basulto JT, Mathieu-Daudé F, Walter A, Lozano-Kasten F. 2007. Peridomestic colonization of Triatoma longipennis (Hemiptera, Reduviidae) and Triatoma barberi (Hemiptera, Reduviidae) in a rural community with active transmission of Trypanosoma cruzi in Jalisco state, Mexico. Acta Trop. 101(3):249-57.
Anonymous	Digestive tract	TcI	Mexico	North	Jalisco	No	uk	Guerrero	uk	2003	Meccus longipennis	Blood-sucking insect	Hemiptera	Triatomini	Meccus	domestic	Nuclear	PCR band size	SL-IR	Brenière SF, Bosseno MF, Magallón-Gastelúm E, Castillo Ruvalcaba EG, GutierrezMS, Montaño Luna EC, Basulto JT, Mathieu-Daudé F, Walter A, Lozano-Kasten F. 2007. Peridomestic colonization of Triatoma longipennis (Hemiptera, Reduviidae) and Triatoma barberi (Hemiptera, Reduviidae) in a rural community with active transmission of Trypanosoma cruzi in Jalisco state, Mexico. Acta Trop. 101(3):249-57.
Anonymous	Digestive tract	TcI	Mexico	North	Jalisco	No	uk	Guerrero	uk	2003	Meccus longipennis	Blood-sucking insect	Hemiptera	Triatomini	Meccus	domestic	Nuclear	PCR band size	SL-IR	Brenière SF, Bosseno MF, Magallón-Gastelúm E, Castillo Ruvalcaba EG, GutierrezMS, Montaño Luna EC, Basulto JT, Mathieu-Daudé F, Walter A, Lozano-Kasten F. 2007. Peridomestic colonization of Triatoma longipennis (Hemiptera, Reduviidae) and Triatoma barberi (Hemiptera, Reduviidae) in a rural community with active transmission of Trypanosoma cruzi in Jalisco state, Mexico. Acta Trop. 101(3):249-57.
Anonymous	Digestive tract	TcI	Mexico	North	Jalisco	No	uk	Guerrero	uk	2003	Meccus longipennis	Blood-sucking insect	Hemiptera	Triatomini	Meccus	domestic	Nuclear	PCR band size	SL-IR	Brenière SF, Bosseno MF, Magallón-Gastelúm E, Castillo Ruvalcaba EG, GutierrezMS, Montaño Luna EC, Basulto JT, Mathieu-Daudé F, Walter A, Lozano-Kasten F. 2007. Peridomestic colonization of Triatoma longipennis (Hemiptera, Reduviidae) and Triatoma barberi (Hemiptera, Reduviidae) in a rural community with active transmission of Trypanosoma cruzi in Jalisco state, Mexico. Acta Trop. 101(3):249-57.
Anonymous	Digestive tract	TcI	Mexico	North	Jalisco	No	uk	Guerrero	uk	2003	Meccus longipennis	Blood-sucking insect	Hemiptera	Triatomini	Meccus	domestic	Nuclear	PCR band size	SL-IR	Brenière SF, Bosseno MF, Magallón-Gastelúm E, Castillo Ruvalcaba EG, GutierrezMS, Montaño Luna EC, Basulto JT, Mathieu-Daudé F, Walter A, Lozano-Kasten F. 2007. Peridomestic colonization of Triatoma longipennis (Hemiptera, Reduviidae) and Triatoma barberi (Hemiptera, Reduviidae) in a rural community with active transmission of Trypanosoma cruzi in Jalisco state, Mexico. Acta Trop. 101(3):249-57.
Anonymous	Digestive tract	TcI	Mexico	North	Jalisco	No	uk	Guerrero	uk	2003	Meccus longipennis	Blood-sucking insect	Hemiptera	Triatomini	Meccus	domestic	Nuclear	PCR band size	SL-IR	Brenière SF, Bosseno MF, Magallón-Gastelúm E, Castillo Ruvalcaba EG, GutierrezMS, Montaño Luna EC, Basulto JT, Mathieu-Daudé F, Walter A, Lozano-Kasten F. 2007. Peridomestic colonization of Triatoma longipennis (Hemiptera, Reduviidae) and Triatoma barberi (Hemiptera, Reduviidae) in a rural community with active transmission of Trypanosoma cruzi in Jalisco state, Mexico. Acta Trop. 101(3):249-57.
Anonymous	Digestive tract	TcI	Mexico	North	Jalisco	No	uk	Guerrero	uk	2003	Meccus longipennis	Blood-sucking insect	Hemiptera	Triatomini	Meccus	domestic	Nuclear	PCR band size	SL-IR	Brenière SF, Bosseno MF, Magallón-Gastelúm E, Castillo Ruvalcaba EG, GutierrezMS, Montaño Luna EC, Basulto JT, Mathieu-Daudé F, Walter A, Lozano-Kasten F. 2007. Peridomestic colonization of Triatoma longipennis (Hemiptera, Reduviidae) and Triatoma barberi (Hemiptera, Reduviidae) in a rural community with active transmission of Trypanosoma cruzi in Jalisco state, Mexico. Acta Trop. 101(3):249-57.
Anonymous	Digestive tract	TcI	Mexico	North	Jalisco	No	uk	Guerrero	uk	2003	Meccus longipennis	Blood-sucking insect	Hemiptera	Triatomini	Meccus	domestic	Nuclear	PCR band size	SL-IR	Brenière SF, Bosseno MF, Magallón-Gastelúm E, Castillo Ruvalcaba EG, GutierrezMS, Montaño Luna EC, Basulto JT, Mathieu-Daudé F, Walter A, Lozano-Kasten F. 2007. Peridomestic colonization of Triatoma longipennis (Hemiptera, Reduviidae) and Triatoma barberi (Hemiptera, Reduviidae) in a rural community with active transmission of Trypanosoma cruzi in Jalisco state, Mexico. Acta Trop. 101(3):249-57.
Anonymous	Digestive tract	TcI	Mexico	North	Jalisco	No	uk	Guerrero	uk	2003	Meccus longipennis	Blood-sucking insect	Hemiptera	Triatomini	Meccus	domestic	Nuclear	PCR band size	SL-IR	Brenière SF, Bosseno MF, Magallón-Gastelúm E, Castillo Ruvalcaba EG, GutierrezMS, Montaño Luna EC, Basulto JT, Mathieu-Daudé F, Walter A, Lozano-Kasten F. 2007. Peridomestic colonization of Triatoma longipennis (Hemiptera, Reduviidae) and Triatoma barberi (Hemiptera, Reduviidae) in a rural community with active transmission of Trypanosoma cruzi in Jalisco state, Mexico. Acta Trop. 101(3):249-57.
Anonymous	Digestive tract	TcI	Mexico	North	Jalisco	No	uk	Guerrero	uk	2003	Meccus longipennis	Blood-sucking insect	Hemiptera	Triatomini	Meccus	domestic	Nuclear	PCR band size	SL-IR	Brenière SF, Bosseno MF, Magallón-Gastelúm E, Castillo Ruvalcaba EG, GutierrezMS, Montaño Luna EC, Basulto JT, Mathieu-Daudé F, Walter A, Lozano-Kasten F. 2007. Peridomestic colonization of Triatoma longipennis (Hemiptera, Reduviidae) and Triatoma barberi (Hemiptera, Reduviidae) in a rural community with active transmission of Trypanosoma cruzi in Jalisco state, Mexico. Acta Trop. 101(3):249-57.
Anonymous	Digestive tract	TcI	Mexico	North	Jalisco	No	uk	Guerrero	uk	2003	Meccus longipennis	Blood-sucking insect	Hemiptera	Triatomini	Meccus	domestic	Nuclear	PCR band size	SL-IR	Brenière SF, Bosseno MF, Magallón-Gastelúm E, Castillo Ruvalcaba EG, GutierrezMS, Montaño Luna EC, Basulto JT, Mathieu-Daudé F, Walter A, Lozano-Kasten F. 2007. Peridomestic colonization of Triatoma longipennis (Hemiptera, Reduviidae) and Triatoma barberi (Hemiptera, Reduviidae) in a rural community with active transmission of Trypanosoma cruzi in Jalisco state, Mexico. Acta Trop. 101(3):249-57.
Anonymous	Digestive tract	TcI	Mexico	North	Jalisco	No	uk	Guerrero	uk	2003	Meccus longipennis	Blood-sucking insect	Hemiptera	Triatomini	Meccus	domestic	Nuclear	PCR band size	SL-IR	Brenière SF, Bosseno MF, Magallón-Gastelúm E, Castillo Ruvalcaba EG, GutierrezMS, Montaño Luna EC, Basulto JT, Mathieu-Daudé F, Walter A, Lozano-Kasten F. 2007. Peridomestic colonization of Triatoma longipennis (Hemiptera, Reduviidae) and Triatoma barberi (Hemiptera, Reduviidae) in a rural community with active transmission of Trypanosoma cruzi in Jalisco state, Mexico. Acta Trop. 101(3):249-57.
Anonymous	Digestive tract	TcI	Mexico	North	Jalisco	No	uk	Guerrero	uk	2003	Meccus longipennis	Blood-sucking insect	Hemiptera	Triatomini	Meccus	domestic	Nuclear	PCR band size	SL-IR	Brenière SF, Bosseno MF, Magallón-Gastelúm E, Castillo Ruvalcaba EG, GutierrezMS, Montaño Luna EC, Basulto JT, Mathieu-Daudé F, Walter A, Lozano-Kasten F. 2007. Peridomestic colonization of Triatoma longipennis (Hemiptera, Reduviidae) and Triatoma barberi (Hemiptera, Reduviidae) in a rural community with active transmission of Trypanosoma cruzi in Jalisco state, Mexico. Acta Trop. 101(3):249-57.
Anonymous	Digestive tract	TcI	Mexico	North	Jalisco	No	uk	Guerrero	uk	2003	Meccus longipennis	Blood-sucking insect	Hemiptera	Triatomini	Meccus	domestic	Nuclear	PCR band size	SL-IR	Brenière SF, Bosseno MF, Magallón-Gastelúm E, Castillo Ruvalcaba EG, GutierrezMS, Montaño Luna EC, Basulto JT, Mathieu-Daudé F, Walter A, Lozano-Kasten F. 2007. Peridomestic colonization of Triatoma longipennis (Hemiptera, Reduviidae) and Triatoma barberi (Hemiptera, Reduviidae) in a rural community with active transmission of Trypanosoma cruzi in Jalisco state, Mexico. Acta Trop. 101(3):249-57.
Anonymous	Digestive tract	TcI	Mexico	North	Jalisco	No	uk	Guerrero	uk	2004	Meccus longipennis	Blood-sucking insect	Hemiptera	Triatomini	Meccus	domestic	Nuclear	PCR band size	SL-IR	Brenière SF, Bosseno MF, Magallón-Gastelúm E, Castillo Ruvalcaba EG, GutierrezMS, Montaño Luna EC, Basulto JT, Mathieu-Daudé F, Walter A, Lozano-Kasten F. 2007. Peridomestic colonization of Triatoma longipennis (Hemiptera, Reduviidae) and Triatoma barberi (Hemiptera, Reduviidae) in a rural community with active transmission of Trypanosoma cruzi in Jalisco state, Mexico. Acta Trop. 101(3):249-57.
CGH1	Strain	TcI	Mexico	North	Jalisco	No	uk	uk	uk	uk	Meccus longipennis	Blood-sucking insect	Hemiptera	Triatomini	Meccus	uk	Nuclear	PCR band size	SL-IR	Gómez-Hernández C, Rezende-Oliveira K, Nascentes GA, Batista LR, Kappel HB, Martinez-Ibarra JA, Trujillo Contreras F, Lages Silva E, Ramírez LE. 2011. Molecular characterization of Trypanosoma cruzi Mexican strains and their behavior in the mouse experimental model. Rev Soc Bras Med Trop. 44(6):684-90.
CGH3	Strain	TcI	Mexico	North	Jalisco	No	uk	uk	uk	uk	Meccus longipennis	Blood-sucking insect	Hemiptera	Triatomini	Meccus	uk	Nuclear	PCR band size	SL-IR	Gómez-Hernández C, Rezende-Oliveira K, Nascentes GA, Batista LR, Kappel HB, Martinez-Ibarra JA, Trujillo Contreras F, Lages Silva E, Ramírez LE. 2011. Molecular characterization of Trypanosoma cruzi Mexican strains and their behavior in the mouse experimental model. Rev Soc Bras Med Trop. 44(6):684-90.
Anonymous	Bloodmeal content	TcI	Mexico	North	Michoacán	No	uk	uk	Jan-Nov 2009	2009	Meccus longipennis	Blood-sucking insect	Hemiptera	Triatomini	Meccus	Domestic	Nuclear	Q-PCR; PCR band size; sequencing	SL-IR; 18S	Ibáñez-Cervantes G, Martínez-Ibarra A, Nogueda-Torres B, López-Orduña E, Alonso AL, Perea C, Maldonado T, Hernández JM, León-Avila G. Identification by Q-PCR of Trypanosoma cruzi lineage and determination of blood meal sources in triatomine gut samples in México. Parasitol Int. 2013 Feb;62(1):36-43.
Anonymous	Bloodmeal content	TcI	Mexico	North	Michoacán	No	uk	uk	Jan-Nov 2009	2009	Meccus longipennis	Blood-sucking insect	Hemiptera	Triatomini	Meccus	Domestic	Nuclear	Q-PCR; PCR band size; sequencing	SL-IR; 18S	Ibáñez-Cervantes G, Martínez-Ibarra A, Nogueda-Torres B, López-Orduña E, Alonso AL, Perea C, Maldonado T, Hernández JM, León-Avila G. Identification by Q-PCR of Trypanosoma cruzi lineage and determination of blood meal sources in triatomine gut samples in México. Parasitol Int. 2013 Feb;62(1):36-43.
800209	Strain	TcI	Mexico	North	Morelos	No	uk	Emilio Zapata	1998	1998	Meccus pallidipennis	Blood-sucking insect	Hemiptera	Triatomini	Meccus	uk	Nuclear	RAPD	10 primers	Bosseno MF, Barnabé C, Magallón Gastélum E, Lozano Kasten F, Ramsey J, Espinoza B, Brenière SF. 2002 Predominance of Trypanosoma cruzi lineage I in Mexico. J Clin Microbiol. Feb;40(2):627-32.
800295	Strain	TcI	Mexico	North	Morelos	No	uk	Chalcatzingo	1998	1998	Meccus pallidipennis	Blood-sucking insect	Hemiptera	Triatomini	Meccus	uk	Nuclear	RAPD	10 primers	Bosseno MF, Barnabé C, Magallón Gastélum E, Lozano Kasten F, Ramsey J, Espinoza B, Brenière SF. 2002 Predominance of Trypanosoma cruzi lineage I in Mexico. J Clin Microbiol. Feb;40(2):627-32.
800296	Strain	TcI	Mexico	North	Morelos	No	uk	Chalcatzingo	1998	1998	Meccus pallidipennis	Blood-sucking insect	Hemiptera	Triatomini	Meccus	uk	Nuclear	RAPD	10 primers	Bosseno MF, Barnabé C, Magallón Gastélum E, Lozano Kasten F, Ramsey J, Espinoza B, Brenière SF. 2002 Predominance of Trypanosoma cruzi lineage I in Mexico. J Clin Microbiol. Feb;40(2):627-32.
800383	Strain	TcI	Mexico	North	Morelos	No	uk	Juitepec	1998	1998	Meccus pallidipennis	Blood-sucking insect	Hemiptera	Triatomini	Meccus	uk	Nuclear	RAPD	10 primers	Bosseno MF, Barnabé C, Magallón Gastélum E, Lozano Kasten F, Ramsey J, Espinoza B, Brenière SF. 2002 Predominance of Trypanosoma cruzi lineage I in Mexico. J Clin Microbiol. Feb;40(2):627-32.
800389	Strain	TcI	Mexico	North	Morelos	No	uk	Xochitepec	1998	1998	Meccus pallidipennis	Blood-sucking insect	Hemiptera	Triatomini	Meccus	uk	Nuclear	RAPD	10 primers	Bosseno MF, Barnabé C, Magallón Gastélum E, Lozano Kasten F, Ramsey J, Espinoza B, Brenière SF. 2002 Predominance of Trypanosoma cruzi lineage I in Mexico. J Clin Microbiol. Feb;40(2):627-32.
800394	Strain	TcI	Mexico	North	Morelos	No	uk	Temixco	1998	1998	Meccus pallidipennis	Blood-sucking insect	Hemiptera	Triatomini	Meccus	uk	Nuclear	RAPD	10 primers	Bosseno MF, Barnabé C, Magallón Gastélum E, Lozano Kasten F, Ramsey J, Espinoza B, Brenière SF. 2002 Predominance of Trypanosoma cruzi lineage I in Mexico. J Clin Microbiol. Feb;40(2):627-32.
800481	Strain	TcI	Mexico	North	Morelos	No	uk	Chalcatzingo	1998	1998	Meccus pallidipennis	Blood-sucking insect	Hemiptera	Triatomini	Meccus	uk	Nuclear	RAPD	10 primers	Bosseno MF, Barnabé C, Magallón Gastélum E, Lozano Kasten F, Ramsey J, Espinoza B, Brenière SF. 2002 Predominance of Trypanosoma cruzi lineage I in Mexico. J Clin Microbiol. Feb;40(2):627-32.
8005762	Strain	TcI	Mexico	North	Morelos	No	uk	Juitepec	1999	1999	Meccus pallidipennis	Blood-sucking insect	Hemiptera	Triatomini	Meccus	uk	Nuclear	RAPD	10 primers	Bosseno MF, Barnabé C, Magallón Gastélum E, Lozano Kasten F, Ramsey J, Espinoza B, Brenière SF. 2002 Predominance of Trypanosoma cruzi lineage I in Mexico. J Clin Microbiol. Feb;40(2):627-32.
800682-6	Strain	TcI	Mexico	North	Morelos	No	uk	Huantla	1999	1999	Meccus pallidipennis	Blood-sucking insect	Hemiptera	Triatomini	Meccus	uk	Nuclear	RAPD	10 primers	Bosseno MF, Barnabé C, Magallón Gastélum E, Lozano Kasten F, Ramsey J, Espinoza B, Brenière SF. 2002 Predominance of Trypanosoma cruzi lineage I in Mexico. J Clin Microbiol. Feb;40(2):627-32.
Col-07	Strain	TcI	Mexico	North	Colima	No	uk	Nogueras	1998	1998	Meccus pallidipennis	Blood-sucking insect	Hemiptera	Triatomini	Meccus	Domestic	Nuclear	RAPD	10 primers	Bosseno MF, Barnabé C, Magallón Gastélum E, Lozano Kasten F, Ramsey J, Espinoza B, Brenière SF. 2002 Predominance of Trypanosoma cruzi lineage I in Mexico. J Clin Microbiol. Feb;40(2):627-32.
Mor-10	Strain	TcI	Mexico	North	Cuernavaca	No	uk		1997	1997	Meccus pallidipennis	Blood-sucking insect	Hemiptera	Triatomini	Meccus	uk	Nuclear	RAPD	10 primers	Bosseno MF, Barnabé C, Magallón Gastélum E, Lozano Kasten F, Ramsey J, Espinoza B, Brenière SF. 2002 Predominance of Trypanosoma cruzi lineage I in Mexico. J Clin Microbiol. Feb;40(2):627-32.
CGH2	Strain	TcI	Mexico	North	Jalisco	No	uk	uk	uk	uk	Meccus pallidipennis	Blood-sucking insect	Hemiptera	Triatomini	Meccus	uk	Nuclear	PCR band size	SL-IR	Gómez-Hernández C, Rezende-Oliveira K, Nascentes GA, Batista LR, Kappel HB, Martinez-Ibarra JA, Trujillo Contreras F, Lages Silva E, Ramírez LE. 2011. Molecular characterization of Trypanosoma cruzi Mexican strains and their behavior in the mouse experimental model. Rev Soc Bras Med Trop. 44(6):684-90.
CGH4	Strain	TcI	Mexico	North	Jalisco	No	uk	uk	uk	uk	Meccus pallidipennis	Blood-sucking insect	Hemiptera	Triatomini	Meccus	uk	Nuclear	PCR band size	SL-IR	Gómez-Hernández C, Rezende-Oliveira K, Nascentes GA, Batista LR, Kappel HB, Martinez-Ibarra JA, Trujillo Contreras F, Lages Silva E, Ramírez LE. 2011. Molecular characterization of Trypanosoma cruzi Mexican strains and their behavior in the mouse experimental model. Rev Soc Bras Med Trop. 44(6):684-90.
CGH6	Strain	TcI	Mexico	North	Jalisco	No	uk	uk	uk	uk	Meccus pallidipennis	Blood-sucking insect	Hemiptera	Triatomini	Meccus	uk	Nuclear	PCR band size	SL-IR	Gómez-Hernández C, Rezende-Oliveira K, Nascentes GA, Batista LR, Kappel HB, Martinez-Ibarra JA, Trujillo Contreras F, Lages Silva E, Ramírez LE. 2011. Molecular characterization of Trypanosoma cruzi Mexican strains and their behavior in the mouse experimental model. Rev Soc Bras Med Trop. 44(6):684-90.
Colima	Strain	TcI	Mexico	North	Guadalajara	No	uk	uk	uk	uk	Meccus pallidipennis	Blood-sucking insect	Hemiptera	Triatomini	Meccus	uk	Nuclear	MLEE	18 gene loci	Higo H, Miura S, Horio M, Mimori T, Hamano S, Agatsuma T, Yanagi T, Cruz-Reyes A, Uyema N, Rojas de Arias A, Matta V, Akahane H, Hirayama K, Takeuchi T, Tada I, Himeno K. 2004. Genotypic variation among lineages of Trypanosoma cruzi and its geographic aspects. Parasitol Int. 53(4):337-44.
Tp-1	Strain	TcI	Mexico	North	Yucatán	No	uk	uk	uk	uk	Meccus pallidipennis	Blood-sucking insect	Hemiptera	Triatomini	Meccus	uk	Nuclear	MLEE	18 gene loci	Higo H, Miura S, Horio M, Mimori T, Hamano S, Agatsuma T, Yanagi T, Cruz-Reyes A, Uyema N, Rojas de Arias A, Matta V, Akahane H, Hirayama K, Takeuchi T, Tada I, Himeno K. 2004. Genotypic variation among lineages of Trypanosoma cruzi and its geographic aspects. Parasitol Int. 53(4):337-44.
Tp-2	Strain	TcI	Mexico	North	Yucatán	No	uk	uk	uk	uk	Meccus pallidipennis	Blood-sucking insect	Hemiptera	Triatomini	Meccus	uk	Nuclear	MLEE	18 gene loci	Higo H, Miura S, Horio M, Mimori T, Hamano S, Agatsuma T, Yanagi T, Cruz-Reyes A, Uyema N, Rojas de Arias A, Matta V, Akahane H, Hirayama K, Takeuchi T, Tada I, Himeno K. 2004. Genotypic variation among lineages of Trypanosoma cruzi and its geographic aspects. Parasitol Int. 53(4):337-44.
Anonymous	Bloodmeal content	TcI	Mexico	North	Michoacán	No	uk	uk	Jan-Nov 2009	2009	Meccus pallidipennis	Blood-sucking insect	Hemiptera	Triatomini	Meccus	Domestic	Nuclear	Q-PCR; PCR band size; sequencing	SL-IR; 18S	Ibáñez-Cervantes G, Martínez-Ibarra A, Nogueda-Torres B, López-Orduña E, Alonso AL, Perea C, Maldonado T, Hernández JM, León-Avila G. Identification by Q-PCR of Trypanosoma cruzi lineage and determination of blood meal sources in triatomine gut samples in México. Parasitol Int. 2013 Feb;62(1):36-43.
Anonymous	Bloodmeal content	TcI	Mexico	North	Michoacán	No	uk	uk	Jan-Nov 2009	2009	Meccus pallidipennis	Blood-sucking insect	Hemiptera	Triatomini	Meccus	Domestic	Nuclear	Q-PCR; PCR band size; sequencing	SL-IR; 18S	Ibáñez-Cervantes G, Martínez-Ibarra A, Nogueda-Torres B, López-Orduña E, Alonso AL, Perea C, Maldonado T, Hernández JM, León-Avila G. Identification by Q-PCR of Trypanosoma cruzi lineage and determination of blood meal sources in triatomine gut samples in México. Parasitol Int. 2013 Feb;62(1):36-43.
Anonymous	Bloodmeal content	TcI	Mexico	North	Michoacán	No	uk	uk	Jan-Nov 2009	2009	Meccus pallidipennis	Blood-sucking insect	Hemiptera	Triatomini	Meccus	Domestic	Nuclear	Q-PCR; PCR band size; sequencing	SL-IR; 18S	Ibáñez-Cervantes G, Martínez-Ibarra A, Nogueda-Torres B, López-Orduña E, Alonso AL, Perea C, Maldonado T, Hernández JM, León-Avila G. Identification by Q-PCR of Trypanosoma cruzi lineage and determination of blood meal sources in triatomine gut samples in México. Parasitol Int. 2013 Feb;62(1):36-43.
Anonymous	Bloodmeal content	TcI	Mexico	North	Michoacán	No	uk	uk	Jan-Nov 2009	2009	Meccus pallidipennis	Blood-sucking insect	Hemiptera	Triatomini	Meccus	Domestic	Nuclear	Q-PCR; PCR band size; sequencing	SL-IR; 18S	Ibáñez-Cervantes G, Martínez-Ibarra A, Nogueda-Torres B, López-Orduña E, Alonso AL, Perea C, Maldonado T, Hernández JM, León-Avila G. Identification by Q-PCR of Trypanosoma cruzi lineage and determination of blood meal sources in triatomine gut samples in México. Parasitol Int. 2013 Feb;62(1):36-43.
Anonymous	Bloodmeal content	TcI	Mexico	North	Michoacán	No	uk	uk	Jan-Nov 2009	2009	Meccus pallidipennis	Blood-sucking insect	Hemiptera	Triatomini	Meccus	Domestic	Nuclear	Q-PCR; PCR band size; sequencing	SL-IR; 18S	Ibáñez-Cervantes G, Martínez-Ibarra A, Nogueda-Torres B, López-Orduña E, Alonso AL, Perea C, Maldonado T, Hernández JM, León-Avila G. Identification by Q-PCR of Trypanosoma cruzi lineage and determination of blood meal sources in triatomine gut samples in México. Parasitol Int. 2013 Feb;62(1):36-43.
Anonymous	Bloodmeal content	TcI	Mexico	North	Michoacán	No	uk	uk	Jan-Nov 2009	2009	Meccus pallidipennis	Blood-sucking insect	Hemiptera	Triatomini	Meccus	Domestic	Nuclear	Q-PCR; PCR band size; sequencing	SL-IR; 18S	Ibáñez-Cervantes G, Martínez-Ibarra A, Nogueda-Torres B, López-Orduña E, Alonso AL, Perea C, Maldonado T, Hernández JM, León-Avila G. Identification by Q-PCR of Trypanosoma cruzi lineage and determination of blood meal sources in triatomine gut samples in México. Parasitol Int. 2013 Feb;62(1):36-43.
Anonymous	Bloodmeal content	TcI	Mexico	North	Michoacán	No	uk	uk	Jan-Nov 2009	2009	Meccus pallidipennis	Blood-sucking insect	Hemiptera	Triatomini	Meccus	Domestic	Nuclear	Q-PCR; PCR band size; sequencing	SL-IR; 18S	Ibáñez-Cervantes G, Martínez-Ibarra A, Nogueda-Torres B, López-Orduña E, Alonso AL, Perea C, Maldonado T, Hernández JM, León-Avila G. Identification by Q-PCR of Trypanosoma cruzi lineage and determination of blood meal sources in triatomine gut samples in México. Parasitol Int. 2013 Feb;62(1):36-43.
Anonymous	Bloodmeal content	TcI	Mexico	North	Michoacán	No	uk	uk	Jan-Nov 2009	2009	Meccus pallidipennis	Blood-sucking insect	Hemiptera	Triatomini	Meccus	Domestic	Nuclear	Q-PCR; PCR band size; sequencing	SL-IR; 18S	Ibáñez-Cervantes G, Martínez-Ibarra A, Nogueda-Torres B, López-Orduña E, Alonso AL, Perea C, Maldonado T, Hernández JM, León-Avila G. Identification by Q-PCR of Trypanosoma cruzi lineage and determination of blood meal sources in triatomine gut samples in México. Parasitol Int. 2013 Feb;62(1):36-43.
Anonymous	Bloodmeal content	TcI	Mexico	North	Michoacán	No	uk	uk	Jan-Nov 2009	2009	Meccus pallidipennis	Blood-sucking insect	Hemiptera	Triatomini	Meccus	Domestic	Nuclear	Q-PCR; PCR band size; sequencing	SL-IR; 18S	Ibáñez-Cervantes G, Martínez-Ibarra A, Nogueda-Torres B, López-Orduña E, Alonso AL, Perea C, Maldonado T, Hernández JM, León-Avila G. Identification by Q-PCR of Trypanosoma cruzi lineage and determination of blood meal sources in triatomine gut samples in México. Parasitol Int. 2013 Feb;62(1):36-43.
Anonymous	Bloodmeal content	TcI	Mexico	North	Michoacán	No	uk	uk	Jan-Nov 2009	2009	Meccus pallidipennis	Blood-sucking insect	Hemiptera	Triatomini	Meccus	Domestic	Nuclear	Q-PCR; PCR band size; sequencing	SL-IR; 18S	Ibáñez-Cervantes G, Martínez-Ibarra A, Nogueda-Torres B, López-Orduña E, Alonso AL, Perea C, Maldonado T, Hernández JM, León-Avila G. Identification by Q-PCR of Trypanosoma cruzi lineage and determination of blood meal sources in triatomine gut samples in México. Parasitol Int. 2013 Feb;62(1):36-43.
Anonymous	Bloodmeal content	TcI	Mexico	North	Michoacán	No	uk	uk	Jan-Nov 2009	2009	Meccus pallidipennis	Blood-sucking insect	Hemiptera	Triatomini	Meccus	Domestic	Nuclear	Q-PCR; PCR band size; sequencing	SL-IR; 18S	Ibáñez-Cervantes G, Martínez-Ibarra A, Nogueda-Torres B, López-Orduña E, Alonso AL, Perea C, Maldonado T, Hernández JM, León-Avila G. Identification by Q-PCR of Trypanosoma cruzi lineage and determination of blood meal sources in triatomine gut samples in México. Parasitol Int. 2013 Feb;62(1):36-43.
TQ	Strain	TcI	Mexico	North	Morelos	No	uk	uk	1991	1991	Meccus pallidipennis	Blood-sucking insect	Hemiptera	Triatomini	Meccus	uk	Nuclear & mitochondrial	MLMT; MLST	19 loci; 9 kDNA maxicircle genes	Zumaya-Estrada FA, Messenger LA, Lopez-Ordonez T, Lewis MD, Flores-Lopez CA, Martínez-Ibarra AJ, Pennington PM, Cordon-Rosales C, Carrasco HV, Segovia M, Miles MA, Llewellyn MS. 2012. North American import? Charting the origins of an enigmatic Trypanosoma cruzi domestic genotype. Parasit Vectors. 10;5:226.
Cari-006	Strain	TcI	Mexico	North	Nayarit	No	uk	Carrillo Puerto	1999	1999	Meccus picturata	Blood-sucking insect	Hemiptera	Triatomini	Meccus	domestic	Nuclear	RAPD	10 primers	Bosseno MF, Barnabé C, Magallón Gastélum E, Lozano Kasten F, Ramsey J, Espinoza B, Brenière SF. 2002 Predominance of Trypanosoma cruzi lineage I in Mexico. J Clin Microbiol. Feb;40(2):627-32.
Cari-078	Strain	TcI	Mexico	North	Nayarit	No	uk	Carrillo Puerto	1999	1999	Meccus picturata	Blood-sucking insect	Hemiptera	Triatomini	Meccus	sylvatic	Nuclear	RAPD	10 primers	Bosseno MF, Barnabé C, Magallón Gastélum E, Lozano Kasten F, Ramsey J, Espinoza B, Brenière SF. 2002 Predominance of Trypanosoma cruzi lineage I in Mexico. J Clin Microbiol. Feb;40(2):627-32.
Cari-144	Strain	TcI	Mexico	North	Nayarit	No	uk	Carrillo Puerto	1999	1999	Meccus picturata	Blood-sucking insect	Hemiptera	Triatomini	Meccus	domestic	Nuclear	RAPD	10 primers	Bosseno MF, Barnabé C, Magallón Gastélum E, Lozano Kasten F, Ramsey J, Espinoza B, Brenière SF. 2002 Predominance of Trypanosoma cruzi lineage I in Mexico. J Clin Microbiol. Feb;40(2):627-32.
Cari-145	Strain	TcI	Mexico	North	Nayarit	No	uk	Carrillo Puerto	1999	1999	Meccus picturata	Blood-sucking insect	Hemiptera	Triatomini	Meccus	sylvatic	Nuclear	RAPD	10 primers	Bosseno MF, Barnabé C, Magallón Gastélum E, Lozano Kasten F, Ramsey J, Espinoza B, Brenière SF. 2002 Predominance of Trypanosoma cruzi lineage I in Mexico. J Clin Microbiol. Feb;40(2):627-32.
Com-1	Strain	TcI	Mexico	North	Nayarit	No	uk	Compostela	1998	1998	Meccus picturata	Blood-sucking insect	Hemiptera	Triatomini	Meccus	domestic	Nuclear	RAPD	10 primers	Bosseno MF, Barnabé C, Magallón Gastélum E, Lozano Kasten F, Ramsey J, Espinoza B, Brenière SF. 2002 Predominance of Trypanosoma cruzi lineage I in Mexico. J Clin Microbiol. Feb;40(2):627-32.
Pla-20	Strain	TcI	Mexico	North	Nayarit	No	uk	Platanito	1999	1999	Meccus picturata	Blood-sucking insect	Hemiptera	Triatomini	Meccus	domestic	Nuclear	RAPD	10 primers	Bosseno MF, Barnabé C, Magallón Gastélum E, Lozano Kasten F, Ramsey J, Espinoza B, Brenière SF. 2002 Predominance of Trypanosoma cruzi lineage I in Mexico. J Clin Microbiol. Feb;40(2):627-32.
KR1	Strain	TcI	Mexico	North	Jalisco	No	uk	uk	uk	uk	Meccus picturata	Blood-sucking insect	Hemiptera	Triatomini	Meccus	uk	Nuclear	PCR band size	SL-IR	Gómez-Hernández C, Rezende-Oliveira K, Nascentes GA, Batista LR, Kappel HB, Martinez-Ibarra JA, Trujillo Contreras F, Lages Silva E, Ramírez LE. 2011. Molecular characterization of Trypanosoma cruzi Mexican strains and their behavior in the mouse experimental model. Rev Soc Bras Med Trop. 44(6):684-90.
Guaymas	Strain	TcI	Mexico	North	Sonora	No	uk	uk	uk	uk	Meccus picturata	Blood-sucking insect	Hemiptera	Triatomini	Meccus	uk	Nuclear	MLMT, PCR band size	7 loci, SL-IR	Martínez I, Nogueda B, Martínez-Hernández F, Espinoza B. 2013. Microsatellite and mini-exon analysis of Mexican human DTU I Trypanosoma cruzi strains and their susceptibility to nifurtimox and benznidazole. Vector Borne Zoonotic Dis. 13(3):181-7.
Pla-23	Strain	TcI	Mexico	North	Nayarit	No	uk	Platanito	1998	1998	Triatoma phyllosoma	Blood-sucking insect	Hemiptera	Triatomini	Meccus	domestic	Nuclear	RAPD	10 primers	Bosseno MF, Barnabé C, Magallón Gastélum E, Lozano Kasten F, Ramsey J, Espinoza B, Brenière SF. 2002 Predominance of Trypanosoma cruzi lineage I in Mexico. J Clin Microbiol. Feb;40(2):627-32.
RyC-R	Strain	TcI	Mexico	North	Puebla	No	uk	Molcaxac	uk	uk	Peromyscus peromyscus	Mouse	Rodentia	NA	Peromyscus	Sylvatic	Nuclear	MLEE	22 gene loci	Sánchez-Guillén Mdel C, Barnabé C, Tibayrenc M, Zavala-Castro J, Totolhua JL, Méndez-López J, González-Mejía ME, Torres Rasgado E, López-Colombo A, Pérez-Fuentes R. 2006. Trypanosoma cruzi strains isolated from human, vector, and animal reservoir in the same endemic region in Mexico and typed as T. cruzi I, discrete typing unit 1 exhibit considerable biological diversity. Mem Inst Oswaldo Cruz. 1…
Ver-05	Strain	TcI	Mexico	North	Veracruz	No	uk	Orizaba and Cordoba	1989	1989	Philander opossum	Gray Four-eyed Opossum	Didelphimorphia	Triatomini	Philander	Sylvatic	Nuclear	RAPD	10 primers	Bosseno MF, Barnabé C, Magallón Gastélum E, Lozano Kasten F, Ramsey J, Espinoza B, Brenière SF. 2002 Predominance of Trypanosoma cruzi lineage I in Mexico. J Clin Microbiol. Feb;40(2):627-32.
Jva-022	Strain	TcI	Mexico	North	Oaxaca	No	uk	Jalapa del Valle	1998	1998	Triatoma barberi	Blood-sucking insect	Hemiptera	Triatomini	Triatoma	domestic	Nuclear	RAPD	10 primers	Bosseno MF, Barnabé C, Magallón Gastélum E, Lozano Kasten F, Ramsey J, Espinoza B, Brenière SF. 2002 Predominance of Trypanosoma cruzi lineage I in Mexico. J Clin Microbiol. Feb;40(2):627-32.
Sba-026	Strain	TcI	Mexico	North	Oaxaca	No	uk	San Bartolo de C.	1998	1998	Triatoma barberi	Blood-sucking insect	Hemiptera	Triatomini	Triatoma	domestic	Nuclear	RAPD	10 primers	Bosseno MF, Barnabé C, Magallón Gastélum E, Lozano Kasten F, Ramsey J, Espinoza B, Brenière SF. 2002 Predominance of Trypanosoma cruzi lineage I in Mexico. J Clin Microbiol. Feb;40(2):627-32.
Sba-056	Strain	TcI	Mexico	North	Oaxaca	No	uk	San Bartolo de C.	1998	1998	Triatoma barberi	Blood-sucking insect	Hemiptera	Triatomini	Triatoma	domestic	Nuclear	RAPD	10 primers	Bosseno MF, Barnabé C, Magallón Gastélum E, Lozano Kasten F, Ramsey J, Espinoza B, Brenière SF. 2002 Predominance of Trypanosoma cruzi lineage I in Mexico. J Clin Microbiol. Feb;40(2):627-32.
Sba-35	Strain	TcI	Mexico	North	Oaxaca	No	uk	San Bartolo de C.	1998	1998	Triatoma barberi	Blood-sucking insect	Hemiptera	Triatomini	Triatoma	domestic	Nuclear	RAPD	10 primers	Bosseno MF, Barnabé C, Magallón Gastélum E, Lozano Kasten F, Ramsey J, Espinoza B, Brenière SF. 2002 Predominance of Trypanosoma cruzi lineage I in Mexico. J Clin Microbiol. Feb;40(2):627-32.
Tep-61	Strain	TcI	Mexico	North	Jalisco	No	uk	Tepehuaje	1998	1998	Triatoma barberi	Blood-sucking insect	Hemiptera	Triatomini	Triatoma	Domestic	Nuclear	RAPD	10 primers	Bosseno MF, Barnabé C, Magallón Gastélum E, Lozano Kasten F, Ramsey J, Espinoza B, Brenière SF. 2002 Predominance of Trypanosoma cruzi lineage I in Mexico. J Clin Microbiol. Feb;40(2):627-32.
Anonymous	Digestive tract	TcI	Mexico	North	Jalisco	No	uk	Guerrero	uk	2003	Triatoma barberi	Blood-sucking insect	Hemiptera	Triatomini	Triatoma	domestic	Nuclear	PCR band size	SL-IR	Brenière SF, Bosseno MF, Magallón-Gastelúm E, Castillo Ruvalcaba EG, GutierrezMS, Montaño Luna EC, Basulto JT, Mathieu-Daudé F, Walter A, Lozano-Kasten F. 2007. Peridomestic colonization of Triatoma longipennis (Hemiptera, Reduviidae) and Triatoma barberi (Hemiptera, Reduviidae) in a rural community with active transmission of Trypanosoma cruzi in Jalisco state, Mexico. Acta Trop. 101(3):249-57.
Anonymous	Digestive tract	TcI	Mexico	North	Jalisco	No	uk	Guerrero	uk	2003	Triatoma barberi	Blood-sucking insect	Hemiptera	Triatomini	Triatoma	domestic	Nuclear	PCR band size	SL-IR	Brenière SF, Bosseno MF, Magallón-Gastelúm E, Castillo Ruvalcaba EG, GutierrezMS, Montaño Luna EC, Basulto JT, Mathieu-Daudé F, Walter A, Lozano-Kasten F. 2007. Peridomestic colonization of Triatoma longipennis (Hemiptera, Reduviidae) and Triatoma barberi (Hemiptera, Reduviidae) in a rural community with active transmission of Trypanosoma cruzi in Jalisco state, Mexico. Acta Trop. 101(3):249-57.
Anonymous	Digestive tract	TcI	Mexico	North	Jalisco	No	uk	Guerrero	uk	2003	Triatoma barberi	Blood-sucking insect	Hemiptera	Triatomini	Triatoma	domestic	Nuclear	PCR band size	SL-IR	Brenière SF, Bosseno MF, Magallón-Gastelúm E, Castillo Ruvalcaba EG, GutierrezMS, Montaño Luna EC, Basulto JT, Mathieu-Daudé F, Walter A, Lozano-Kasten F. 2007. Peridomestic colonization of Triatoma longipennis (Hemiptera, Reduviidae) and Triatoma barberi (Hemiptera, Reduviidae) in a rural community with active transmission of Trypanosoma cruzi in Jalisco state, Mexico. Acta Trop. 101(3):249-57.
Anonymous	Digestive tract	TcI	Mexico	North	Jalisco	No	uk	Guerrero	uk	2003	Triatoma barberi	Blood-sucking insect	Hemiptera	Triatomini	Triatoma	domestic	Nuclear	PCR band size	SL-IR	Brenière SF, Bosseno MF, Magallón-Gastelúm E, Castillo Ruvalcaba EG, GutierrezMS, Montaño Luna EC, Basulto JT, Mathieu-Daudé F, Walter A, Lozano-Kasten F. 2007. Peridomestic colonization of Triatoma longipennis (Hemiptera, Reduviidae) and Triatoma barberi (Hemiptera, Reduviidae) in a rural community with active transmission of Trypanosoma cruzi in Jalisco state, Mexico. Acta Trop. 101(3):249-57.
Anonymous	Digestive tract	TcI	Mexico	North	Jalisco	No	uk	Guerrero	uk	2003	Triatoma barberi	Blood-sucking insect	Hemiptera	Triatomini	Triatoma	domestic	Nuclear	PCR band size	SL-IR	Brenière SF, Bosseno MF, Magallón-Gastelúm E, Castillo Ruvalcaba EG, GutierrezMS, Montaño Luna EC, Basulto JT, Mathieu-Daudé F, Walter A, Lozano-Kasten F. 2007. Peridomestic colonization of Triatoma longipennis (Hemiptera, Reduviidae) and Triatoma barberi (Hemiptera, Reduviidae) in a rural community with active transmission of Trypanosoma cruzi in Jalisco state, Mexico. Acta Trop. 101(3):249-57.
Anonymous	Digestive tract	TcI	Mexico	North	Jalisco	No	uk	Guerrero	uk	2003	Triatoma barberi	Blood-sucking insect	Hemiptera	Triatomini	Triatoma	domestic	Nuclear	PCR band size	SL-IR	Brenière SF, Bosseno MF, Magallón-Gastelúm E, Castillo Ruvalcaba EG, GutierrezMS, Montaño Luna EC, Basulto JT, Mathieu-Daudé F, Walter A, Lozano-Kasten F. 2007. Peridomestic colonization of Triatoma longipennis (Hemiptera, Reduviidae) and Triatoma barberi (Hemiptera, Reduviidae) in a rural community with active transmission of Trypanosoma cruzi in Jalisco state, Mexico. Acta Trop. 101(3):249-57.
Anonymous	Digestive tract	TcI	Mexico	North	Jalisco	No	uk	Guerrero	uk	2003	Triatoma barberi	Blood-sucking insect	Hemiptera	Triatomini	Triatoma	domestic	Nuclear	PCR band size	SL-IR	Brenière SF, Bosseno MF, Magallón-Gastelúm E, Castillo Ruvalcaba EG, GutierrezMS, Montaño Luna EC, Basulto JT, Mathieu-Daudé F, Walter A, Lozano-Kasten F. 2007. Peridomestic colonization of Triatoma longipennis (Hemiptera, Reduviidae) and Triatoma barberi (Hemiptera, Reduviidae) in a rural community with active transmission of Trypanosoma cruzi in Jalisco state, Mexico. Acta Trop. 101(3):249-57.
Anonymous	Digestive tract	TcI	Mexico	North	Jalisco	No	uk	Guerrero	uk	2003	Triatoma barberi	Blood-sucking insect	Hemiptera	Triatomini	Triatoma	domestic	Nuclear	PCR band size	SL-IR	Brenière SF, Bosseno MF, Magallón-Gastelúm E, Castillo Ruvalcaba EG, GutierrezMS, Montaño Luna EC, Basulto JT, Mathieu-Daudé F, Walter A, Lozano-Kasten F. 2007. Peridomestic colonization of Triatoma longipennis (Hemiptera, Reduviidae) and Triatoma barberi (Hemiptera, Reduviidae) in a rural community with active transmission of Trypanosoma cruzi in Jalisco state, Mexico. Acta Trop. 101(3):249-57.
Anonymous	Digestive tract	TcI	Mexico	North	Jalisco	No	uk	Guerrero	uk	2003	Triatoma barberi	Blood-sucking insect	Hemiptera	Triatomini	Triatoma	domestic	Nuclear	PCR band size	SL-IR	Brenière SF, Bosseno MF, Magallón-Gastelúm E, Castillo Ruvalcaba EG, GutierrezMS, Montaño Luna EC, Basulto JT, Mathieu-Daudé F, Walter A, Lozano-Kasten F. 2007. Peridomestic colonization of Triatoma longipennis (Hemiptera, Reduviidae) and Triatoma barberi (Hemiptera, Reduviidae) in a rural community with active transmission of Trypanosoma cruzi in Jalisco state, Mexico. Acta Trop. 101(3):249-57.
Anonymous	Digestive tract	TcI	Mexico	North	Jalisco	No	uk	Guerrero	uk	2003	Triatoma barberi	Blood-sucking insect	Hemiptera	Triatomini	Triatoma	domestic	Nuclear	PCR band size	SL-IR	Brenière SF, Bosseno MF, Magallón-Gastelúm E, Castillo Ruvalcaba EG, GutierrezMS, Montaño Luna EC, Basulto JT, Mathieu-Daudé F, Walter A, Lozano-Kasten F. 2007. Peridomestic colonization of Triatoma longipennis (Hemiptera, Reduviidae) and Triatoma barberi (Hemiptera, Reduviidae) in a rural community with active transmission of Trypanosoma cruzi in Jalisco state, Mexico. Acta Trop. 101(3):249-57.
Anonymous	Digestive tract	TcI	Mexico	North	Jalisco	No	uk	Guerrero	uk	2003	Triatoma barberi	Blood-sucking insect	Hemiptera	Triatomini	Triatoma	domestic	Nuclear	PCR band size	SL-IR	Brenière SF, Bosseno MF, Magallón-Gastelúm E, Castillo Ruvalcaba EG, GutierrezMS, Montaño Luna EC, Basulto JT, Mathieu-Daudé F, Walter A, Lozano-Kasten F. 2007. Peridomestic colonization of Triatoma longipennis (Hemiptera, Reduviidae) and Triatoma barberi (Hemiptera, Reduviidae) in a rural community with active transmission of Trypanosoma cruzi in Jalisco state, Mexico. Acta Trop. 101(3):249-57.
Anonymous	Digestive tract	TcI	Mexico	North	Jalisco	No	uk	Guerrero	uk	2003	Triatoma barberi	Blood-sucking insect	Hemiptera	Triatomini	Triatoma	domestic	Nuclear	PCR band size	SL-IR	Brenière SF, Bosseno MF, Magallón-Gastelúm E, Castillo Ruvalcaba EG, GutierrezMS, Montaño Luna EC, Basulto JT, Mathieu-Daudé F, Walter A, Lozano-Kasten F. 2007. Peridomestic colonization of Triatoma longipennis (Hemiptera, Reduviidae) and Triatoma barberi (Hemiptera, Reduviidae) in a rural community with active transmission of Trypanosoma cruzi in Jalisco state, Mexico. Acta Trop. 101(3):249-57.
Anonymous	Digestive tract	TcI	Mexico	North	Jalisco	No	uk	Guerrero	uk	2003	Triatoma barberi	Blood-sucking insect	Hemiptera	Triatomini	Triatoma	domestic	Nuclear	PCR band size	SL-IR	Brenière SF, Bosseno MF, Magallón-Gastelúm E, Castillo Ruvalcaba EG, GutierrezMS, Montaño Luna EC, Basulto JT, Mathieu-Daudé F, Walter A, Lozano-Kasten F. 2007. Peridomestic colonization of Triatoma longipennis (Hemiptera, Reduviidae) and Triatoma barberi (Hemiptera, Reduviidae) in a rural community with active transmission of Trypanosoma cruzi in Jalisco state, Mexico. Acta Trop. 101(3):249-57.
Anonymous	Digestive tract	TcI	Mexico	North	Jalisco	No	uk	Guerrero	uk	2003	Triatoma barberi	Blood-sucking insect	Hemiptera	Triatomini	Triatoma	domestic	Nuclear	PCR band size	SL-IR	Brenière SF, Bosseno MF, Magallón-Gastelúm E, Castillo Ruvalcaba EG, GutierrezMS, Montaño Luna EC, Basulto JT, Mathieu-Daudé F, Walter A, Lozano-Kasten F. 2007. Peridomestic colonization of Triatoma longipennis (Hemiptera, Reduviidae) and Triatoma barberi (Hemiptera, Reduviidae) in a rural community with active transmission of Trypanosoma cruzi in Jalisco state, Mexico. Acta Trop. 101(3):249-57.
Anonymous	Digestive tract	TcI	Mexico	North	Jalisco	No	uk	Guerrero	uk	2003	Triatoma barberi	Blood-sucking insect	Hemiptera	Triatomini	Triatoma	domestic	Nuclear	PCR band size	SL-IR	Brenière SF, Bosseno MF, Magallón-Gastelúm E, Castillo Ruvalcaba EG, GutierrezMS, Montaño Luna EC, Basulto JT, Mathieu-Daudé F, Walter A, Lozano-Kasten F. 2007. Peridomestic colonization of Triatoma longipennis (Hemiptera, Reduviidae) and Triatoma barberi (Hemiptera, Reduviidae) in a rural community with active transmission of Trypanosoma cruzi in Jalisco state, Mexico. Acta Trop. 101(3):249-57.
Anonymous	Digestive tract	TcI	Mexico	North	Jalisco	No	uk	Guerrero	uk	2003	Triatoma barberi	Blood-sucking insect	Hemiptera	Triatomini	Triatoma	domestic	Nuclear	PCR band size	SL-IR	Brenière SF, Bosseno MF, Magallón-Gastelúm E, Castillo Ruvalcaba EG, GutierrezMS, Montaño Luna EC, Basulto JT, Mathieu-Daudé F, Walter A, Lozano-Kasten F. 2007. Peridomestic colonization of Triatoma longipennis (Hemiptera, Reduviidae) and Triatoma barberi (Hemiptera, Reduviidae) in a rural community with active transmission of Trypanosoma cruzi in Jalisco state, Mexico. Acta Trop. 101(3):249-57.
Anonymous	Digestive tract	TcI	Mexico	North	Jalisco	No	uk	Guerrero	uk	2003	Triatoma barberi	Blood-sucking insect	Hemiptera	Triatomini	Triatoma	domestic	Nuclear	PCR band size	SL-IR	Brenière SF, Bosseno MF, Magallón-Gastelúm E, Castillo Ruvalcaba EG, GutierrezMS, Montaño Luna EC, Basulto JT, Mathieu-Daudé F, Walter A, Lozano-Kasten F. 2007. Peridomestic colonization of Triatoma longipennis (Hemiptera, Reduviidae) and Triatoma barberi (Hemiptera, Reduviidae) in a rural community with active transmission of Trypanosoma cruzi in Jalisco state, Mexico. Acta Trop. 101(3):249-57.
Anonymous	Digestive tract	TcI	Mexico	North	Jalisco	No	uk	Guerrero	uk	2003	Triatoma barberi	Blood-sucking insect	Hemiptera	Triatomini	Triatoma	domestic	Nuclear	PCR band size	SL-IR	Brenière SF, Bosseno MF, Magallón-Gastelúm E, Castillo Ruvalcaba EG, GutierrezMS, Montaño Luna EC, Basulto JT, Mathieu-Daudé F, Walter A, Lozano-Kasten F. 2007. Peridomestic colonization of Triatoma longipennis (Hemiptera, Reduviidae) and Triatoma barberi (Hemiptera, Reduviidae) in a rural community with active transmission of Trypanosoma cruzi in Jalisco state, Mexico. Acta Trop. 101(3):249-57.
Anonymous	Digestive tract	TcI	Mexico	North	Jalisco	No	uk	Guerrero	uk	2003	Triatoma barberi	Blood-sucking insect	Hemiptera	Triatomini	Triatoma	domestic	Nuclear	PCR band size	SL-IR	Brenière SF, Bosseno MF, Magallón-Gastelúm E, Castillo Ruvalcaba EG, GutierrezMS, Montaño Luna EC, Basulto JT, Mathieu-Daudé F, Walter A, Lozano-Kasten F. 2007. Peridomestic colonization of Triatoma longipennis (Hemiptera, Reduviidae) and Triatoma barberi (Hemiptera, Reduviidae) in a rural community with active transmission of Trypanosoma cruzi in Jalisco state, Mexico. Acta Trop. 101(3):249-57.
Anonymous	Digestive tract	TcI	Mexico	North	Jalisco	No	uk	Guerrero	uk	2003	Triatoma barberi	Blood-sucking insect	Hemiptera	Triatomini	Triatoma	domestic	Nuclear	PCR band size	SL-IR	Brenière SF, Bosseno MF, Magallón-Gastelúm E, Castillo Ruvalcaba EG, GutierrezMS, Montaño Luna EC, Basulto JT, Mathieu-Daudé F, Walter A, Lozano-Kasten F. 2007. Peridomestic colonization of Triatoma longipennis (Hemiptera, Reduviidae) and Triatoma barberi (Hemiptera, Reduviidae) in a rural community with active transmission of Trypanosoma cruzi in Jalisco state, Mexico. Acta Trop. 101(3):249-57.
Anonymous	Digestive tract	TcI	Mexico	North	Jalisco	No	uk	Guerrero	uk	2003	Triatoma barberi	Blood-sucking insect	Hemiptera	Triatomini	Triatoma	domestic	Nuclear	PCR band size	SL-IR	Brenière SF, Bosseno MF, Magallón-Gastelúm E, Castillo Ruvalcaba EG, GutierrezMS, Montaño Luna EC, Basulto JT, Mathieu-Daudé F, Walter A, Lozano-Kasten F. 2007. Peridomestic colonization of Triatoma longipennis (Hemiptera, Reduviidae) and Triatoma barberi (Hemiptera, Reduviidae) in a rural community with active transmission of Trypanosoma cruzi in Jalisco state, Mexico. Acta Trop. 101(3):249-57.
Anonymous	Digestive tract	TcI	Mexico	North	Jalisco	No	uk	Guerrero	uk	2003	Triatoma barberi	Blood-sucking insect	Hemiptera	Triatomini	Triatoma	domestic	Nuclear	PCR band size	SL-IR	Brenière SF, Bosseno MF, Magallón-Gastelúm E, Castillo Ruvalcaba EG, GutierrezMS, Montaño Luna EC, Basulto JT, Mathieu-Daudé F, Walter A, Lozano-Kasten F. 2007. Peridomestic colonization of Triatoma longipennis (Hemiptera, Reduviidae) and Triatoma barberi (Hemiptera, Reduviidae) in a rural community with active transmission of Trypanosoma cruzi in Jalisco state, Mexico. Acta Trop. 101(3):249-57.
Anonymous	Digestive tract	TcI	Mexico	North	Jalisco	No	uk	Guerrero	uk	2003	Triatoma barberi	Blood-sucking insect	Hemiptera	Triatomini	Triatoma	domestic	Nuclear	PCR band size	SL-IR	Brenière SF, Bosseno MF, Magallón-Gastelúm E, Castillo Ruvalcaba EG, GutierrezMS, Montaño Luna EC, Basulto JT, Mathieu-Daudé F, Walter A, Lozano-Kasten F. 2007. Peridomestic colonization of Triatoma longipennis (Hemiptera, Reduviidae) and Triatoma barberi (Hemiptera, Reduviidae) in a rural community with active transmission of Trypanosoma cruzi in Jalisco state, Mexico. Acta Trop. 101(3):249-57.
Anonymous	Digestive tract	TcI	Mexico	North	Jalisco	No	uk	Guerrero	uk	2003	Triatoma barberi	Blood-sucking insect	Hemiptera	Triatomini	Triatoma	domestic	Nuclear	PCR band size	SL-IR	Brenière SF, Bosseno MF, Magallón-Gastelúm E, Castillo Ruvalcaba EG, GutierrezMS, Montaño Luna EC, Basulto JT, Mathieu-Daudé F, Walter A, Lozano-Kasten F. 2007. Peridomestic colonization of Triatoma longipennis (Hemiptera, Reduviidae) and Triatoma barberi (Hemiptera, Reduviidae) in a rural community with active transmission of Trypanosoma cruzi in Jalisco state, Mexico. Acta Trop. 101(3):249-57.
Anonymous	Digestive tract	TcI	Mexico	North	Jalisco	No	uk	Guerrero	uk	2003	Triatoma barberi	Blood-sucking insect	Hemiptera	Triatomini	Triatoma	domestic	Nuclear	PCR band size	SL-IR	Brenière SF, Bosseno MF, Magallón-Gastelúm E, Castillo Ruvalcaba EG, GutierrezMS, Montaño Luna EC, Basulto JT, Mathieu-Daudé F, Walter A, Lozano-Kasten F. 2007. Peridomestic colonization of Triatoma longipennis (Hemiptera, Reduviidae) and Triatoma barberi (Hemiptera, Reduviidae) in a rural community with active transmission of Trypanosoma cruzi in Jalisco state, Mexico. Acta Trop. 101(3):249-57.
Anonymous	Digestive tract	TcI	Mexico	North	Jalisco	No	uk	Guerrero	uk	2003	Triatoma barberi	Blood-sucking insect	Hemiptera	Triatomini	Triatoma	domestic	Nuclear	PCR band size	SL-IR	Brenière SF, Bosseno MF, Magallón-Gastelúm E, Castillo Ruvalcaba EG, GutierrezMS, Montaño Luna EC, Basulto JT, Mathieu-Daudé F, Walter A, Lozano-Kasten F. 2007. Peridomestic colonization of Triatoma longipennis (Hemiptera, Reduviidae) and Triatoma barberi (Hemiptera, Reduviidae) in a rural community with active transmission of Trypanosoma cruzi in Jalisco state, Mexico. Acta Trop. 101(3):249-57.
Anonymous	Digestive tract	TcI	Mexico	North	Jalisco	No	uk	Guerrero	uk	2003	Triatoma barberi	Blood-sucking insect	Hemiptera	Triatomini	Triatoma	domestic	Nuclear	PCR band size	SL-IR	Brenière SF, Bosseno MF, Magallón-Gastelúm E, Castillo Ruvalcaba EG, GutierrezMS, Montaño Luna EC, Basulto JT, Mathieu-Daudé F, Walter A, Lozano-Kasten F. 2007. Peridomestic colonization of Triatoma longipennis (Hemiptera, Reduviidae) and Triatoma barberi (Hemiptera, Reduviidae) in a rural community with active transmission of Trypanosoma cruzi in Jalisco state, Mexico. Acta Trop. 101(3):249-57.
Anonymous	Digestive tract	TcI	Mexico	North	Jalisco	No	uk	Guerrero	uk	2003	Triatoma barberi	Blood-sucking insect	Hemiptera	Triatomini	Triatoma	domestic	Nuclear	PCR band size	SL-IR	Brenière SF, Bosseno MF, Magallón-Gastelúm E, Castillo Ruvalcaba EG, GutierrezMS, Montaño Luna EC, Basulto JT, Mathieu-Daudé F, Walter A, Lozano-Kasten F. 2007. Peridomestic colonization of Triatoma longipennis (Hemiptera, Reduviidae) and Triatoma barberi (Hemiptera, Reduviidae) in a rural community with active transmission of Trypanosoma cruzi in Jalisco state, Mexico. Acta Trop. 101(3):249-57.
Anonymous	Digestive tract	TcI	Mexico	North	Jalisco	No	uk	Guerrero	uk	2003	Triatoma barberi	Blood-sucking insect	Hemiptera	Triatomini	Triatoma	domestic	Nuclear	PCR band size	SL-IR	Brenière SF, Bosseno MF, Magallón-Gastelúm E, Castillo Ruvalcaba EG, GutierrezMS, Montaño Luna EC, Basulto JT, Mathieu-Daudé F, Walter A, Lozano-Kasten F. 2007. Peridomestic colonization of Triatoma longipennis (Hemiptera, Reduviidae) and Triatoma barberi (Hemiptera, Reduviidae) in a rural community with active transmission of Trypanosoma cruzi in Jalisco state, Mexico. Acta Trop. 101(3):249-57.
Anonymous	Digestive tract	TcI	Mexico	North	Jalisco	No	uk	Guerrero	uk	2003	Triatoma barberi	Blood-sucking insect	Hemiptera	Triatomini	Triatoma	domestic	Nuclear	PCR band size	SL-IR	Brenière SF, Bosseno MF, Magallón-Gastelúm E, Castillo Ruvalcaba EG, GutierrezMS, Montaño Luna EC, Basulto JT, Mathieu-Daudé F, Walter A, Lozano-Kasten F. 2007. Peridomestic colonization of Triatoma longipennis (Hemiptera, Reduviidae) and Triatoma barberi (Hemiptera, Reduviidae) in a rural community with active transmission of Trypanosoma cruzi in Jalisco state, Mexico. Acta Trop. 101(3):249-57.
Anonymous	Digestive tract	TcI	Mexico	North	Jalisco	No	uk	Guerrero	uk	2003	Triatoma barberi	Blood-sucking insect	Hemiptera	Triatomini	Triatoma	domestic	Nuclear	PCR band size	SL-IR	Brenière SF, Bosseno MF, Magallón-Gastelúm E, Castillo Ruvalcaba EG, GutierrezMS, Montaño Luna EC, Basulto JT, Mathieu-Daudé F, Walter A, Lozano-Kasten F. 2007. Peridomestic colonization of Triatoma longipennis (Hemiptera, Reduviidae) and Triatoma barberi (Hemiptera, Reduviidae) in a rural community with active transmission of Trypanosoma cruzi in Jalisco state, Mexico. Acta Trop. 101(3):249-57.
Anonymous	Digestive tract	TcI	Mexico	North	Jalisco	No	uk	Guerrero	uk	2003	Triatoma barberi	Blood-sucking insect	Hemiptera	Triatomini	Triatoma	domestic	Nuclear	PCR band size	SL-IR	Brenière SF, Bosseno MF, Magallón-Gastelúm E, Castillo Ruvalcaba EG, GutierrezMS, Montaño Luna EC, Basulto JT, Mathieu-Daudé F, Walter A, Lozano-Kasten F. 2007. Peridomestic colonization of Triatoma longipennis (Hemiptera, Reduviidae) and Triatoma barberi (Hemiptera, Reduviidae) in a rural community with active transmission of Trypanosoma cruzi in Jalisco state, Mexico. Acta Trop. 101(3):249-57.
Anonymous	Digestive tract	TcI	Mexico	North	Jalisco	No	uk	Guerrero	uk	2003	Triatoma barberi	Blood-sucking insect	Hemiptera	Triatomini	Triatoma	domestic	Nuclear	PCR band size	SL-IR	Brenière SF, Bosseno MF, Magallón-Gastelúm E, Castillo Ruvalcaba EG, GutierrezMS, Montaño Luna EC, Basulto JT, Mathieu-Daudé F, Walter A, Lozano-Kasten F. 2007. Peridomestic colonization of Triatoma longipennis (Hemiptera, Reduviidae) and Triatoma barberi (Hemiptera, Reduviidae) in a rural community with active transmission of Trypanosoma cruzi in Jalisco state, Mexico. Acta Trop. 101(3):249-57.
Anonymous	Digestive tract	TcI	Mexico	North	Jalisco	No	uk	Guerrero	uk	2003	Triatoma barberi	Blood-sucking insect	Hemiptera	Triatomini	Triatoma	domestic	Nuclear	PCR band size	SL-IR	Brenière SF, Bosseno MF, Magallón-Gastelúm E, Castillo Ruvalcaba EG, GutierrezMS, Montaño Luna EC, Basulto JT, Mathieu-Daudé F, Walter A, Lozano-Kasten F. 2007. Peridomestic colonization of Triatoma longipennis (Hemiptera, Reduviidae) and Triatoma barberi (Hemiptera, Reduviidae) in a rural community with active transmission of Trypanosoma cruzi in Jalisco state, Mexico. Acta Trop. 101(3):249-57.
Anonymous	Digestive tract	TcI	Mexico	North	Jalisco	No	uk	Guerrero	uk	2003	Triatoma barberi	Blood-sucking insect	Hemiptera	Triatomini	Triatoma	domestic	Nuclear	PCR band size	SL-IR	Brenière SF, Bosseno MF, Magallón-Gastelúm E, Castillo Ruvalcaba EG, GutierrezMS, Montaño Luna EC, Basulto JT, Mathieu-Daudé F, Walter A, Lozano-Kasten F. 2007. Peridomestic colonization of Triatoma longipennis (Hemiptera, Reduviidae) and Triatoma barberi (Hemiptera, Reduviidae) in a rural community with active transmission of Trypanosoma cruzi in Jalisco state, Mexico. Acta Trop. 101(3):249-57.
Anonymous	Digestive tract	TcI	Mexico	North	Jalisco	No	uk	Guerrero	uk	2003	Triatoma barberi	Blood-sucking insect	Hemiptera	Triatomini	Triatoma	domestic	Nuclear	PCR band size	SL-IR	Brenière SF, Bosseno MF, Magallón-Gastelúm E, Castillo Ruvalcaba EG, GutierrezMS, Montaño Luna EC, Basulto JT, Mathieu-Daudé F, Walter A, Lozano-Kasten F. 2007. Peridomestic colonization of Triatoma longipennis (Hemiptera, Reduviidae) and Triatoma barberi (Hemiptera, Reduviidae) in a rural community with active transmission of Trypanosoma cruzi in Jalisco state, Mexico. Acta Trop. 101(3):249-57.
Anonymous	Digestive tract	TcI	Mexico	North	Jalisco	No	uk	Guerrero	uk	2003	Triatoma barberi	Blood-sucking insect	Hemiptera	Triatomini	Triatoma	domestic	Nuclear	PCR band size	SL-IR	Brenière SF, Bosseno MF, Magallón-Gastelúm E, Castillo Ruvalcaba EG, GutierrezMS, Montaño Luna EC, Basulto JT, Mathieu-Daudé F, Walter A, Lozano-Kasten F. 2007. Peridomestic colonization of Triatoma longipennis (Hemiptera, Reduviidae) and Triatoma barberi (Hemiptera, Reduviidae) in a rural community with active transmission of Trypanosoma cruzi in Jalisco state, Mexico. Acta Trop. 101(3):249-57.
Anonymous	Bloodmeal content	TcI	Mexico	North	Michoacán	No	uk	uk	Jan-Nov 2009	2009	Triatoma barberi	Blood-sucking insect	Hemiptera	Triatomini	Triatoma	Domestic	Nuclear	Q-PCR; PCR band size; sequencing	SL-IR; 18S	Ibáñez-Cervantes G, Martínez-Ibarra A, Nogueda-Torres B, López-Orduña E, Alonso AL, Perea C, Maldonado T, Hernández JM, León-Avila G. Identification by Q-PCR of Trypanosoma cruzi lineage and determination of blood meal sources in triatomine gut samples in México. Parasitol Int. 2013 Feb;62(1):36-43.
Queretaro	Strain	TcI	Mexico	North	Queretaro	No	uk	uk	uk	uk	Triatoma barberi	Blood-sucking insect	Hemiptera	Triatomini	Triatoma	uk	Nuclear	MLMT, PCR band size	7 loci, SL-IR	Martínez I, Nogueda B, Martínez-Hernández F, Espinoza B. 2013. Microsatellite and mini-exon analysis of Mexican human DTU I Trypanosoma cruzi strains and their susceptibility to nifurtimox and benznidazole. Vector Borne Zoonotic Dis. 13(3):181-7.
RyC-V	Strain	TcI	Mexico	North	Puebla	No	uk	Molcaxac	uk	uk	Triatoma barberi	Blood-sucking insect	Hemiptera	Triatomini	Triatoma	uk	Nuclear	MLEE	22 gene loci	Sánchez-Guillén Mdel C, Barnabé C, Tibayrenc M, Zavala-Castro J, Totolhua JL, Méndez-López J, González-Mejía ME, Torres Rasgado E, López-Colombo A, Pérez-Fuentes R. 2006. Trypanosoma cruzi strains isolated from human, vector, and animal reservoir in the same endemic region in Mexico and typed as T. cruzi I, discrete typing unit 1 exhibit considerable biological diversity. Mem Inst Oswaldo Cruz. 1…
QRO	Strain	TcI	Mexico	North	Queretaro	No	uk	uk	1986	1986	Triatoma barberi	Blood-sucking insect	Hemiptera	Triatomini	Triatoma	uk	Nuclear & mitochondrial	MLMT; MLST	19 loci; 9 kDNA maxicircle genes	Zumaya-Estrada FA, Messenger LA, Lopez-Ordonez T, Lewis MD, Flores-Lopez CA, Martínez-Ibarra AJ, Pennington PM, Cordon-Rosales C, Carrasco HV, Segovia M, Miles MA, Llewellyn MS. 2012. North American import? Charting the origins of an enigmatic Trypanosoma cruzi domestic genotype. Parasit Vectors. 10;5:226.
Anonymous	Abdomen	TcI	Mexico	North	Veracruz	No	uk	Orizaba and Cordoba	uk	uk	Triatoma dimidiata	Blood-sucking insect	Hemiptera	Triatomini	Triatoma	Domestic	Nuclear	PCR band size	24Sα rDNA, SL-IR & 18S	Ramos-Ligonio A, Torres-Montero J, López-Monteon A, Dumonteil E. 2012. Extensive diversity of Trypanosoma cruzi discrete typing units circulating in Triatoma dimidiata from central Veracruz, Mexico. Infect Genet Evol. 12(7):1341-3.
Anonymous	Abdomen	TcI	Mexico	North	Veracruz	No	uk	Orizaba and Cordoba	uk	uk	Triatoma dimidiata	Blood-sucking insect	Hemiptera	Triatomini	Triatoma	Domestic	Nuclear	PCR band size	24Sα rDNA, SL-IR & 18S	Ramos-Ligonio A, Torres-Montero J, López-Monteon A, Dumonteil E. 2012. Extensive diversity of Trypanosoma cruzi discrete typing units circulating in Triatoma dimidiata from central Veracruz, Mexico. Infect Genet Evol. 12(7):1341-3.
Anonymous	Abdomen	TcI	Mexico	North	Veracruz	No	uk	Orizaba and Cordoba	uk	uk	Triatoma dimidiata	Blood-sucking insect	Hemiptera	Triatomini	Triatoma	Domestic	Nuclear	PCR band size	24Sα rDNA, SL-IR & 18S	Ramos-Ligonio A, Torres-Montero J, López-Monteon A, Dumonteil E. 2012. Extensive diversity of Trypanosoma cruzi discrete typing units circulating in Triatoma dimidiata from central Veracruz, Mexico. Infect Genet Evol. 12(7):1341-3.
Anonymous	Abdomen	TcI	Mexico	North	Veracruz	No	uk	Orizaba and Cordoba	uk	uk	Triatoma dimidiata	Blood-sucking insect	Hemiptera	Triatomini	Triatoma	Domestic	Nuclear	PCR band size	24Sα rDNA, SL-IR & 18S	Ramos-Ligonio A, Torres-Montero J, López-Monteon A, Dumonteil E. 2012. Extensive diversity of Trypanosoma cruzi discrete typing units circulating in Triatoma dimidiata from central Veracruz, Mexico. Infect Genet Evol. 12(7):1341-3.
Anonymous	Abdomen	TcI	Mexico	North	Veracruz	No	uk	Orizaba and Cordoba	uk	uk	Triatoma dimidiata	Blood-sucking insect	Hemiptera	Triatomini	Triatoma	Domestic	Nuclear	PCR band size	24Sα rDNA, SL-IR & 18S	Ramos-Ligonio A, Torres-Montero J, López-Monteon A, Dumonteil E. 2012. Extensive diversity of Trypanosoma cruzi discrete typing units circulating in Triatoma dimidiata from central Veracruz, Mexico. Infect Genet Evol. 12(7):1341-3.
Anonymous	Abdomen	TcI	Mexico	North	Veracruz	No	uk	Orizaba and Cordoba	uk	uk	Triatoma dimidiata	Blood-sucking insect	Hemiptera	Triatomini	Triatoma	Domestic	Nuclear	PCR band size	24Sα rDNA, SL-IR & 18S	Ramos-Ligonio A, Torres-Montero J, López-Monteon A, Dumonteil E. 2012. Extensive diversity of Trypanosoma cruzi discrete typing units circulating in Triatoma dimidiata from central Veracruz, Mexico. Infect Genet Evol. 12(7):1341-3.
Anonymous	Abdomen	TcI	Mexico	North	Veracruz	No	uk	Orizaba and Cordoba	uk	uk	Triatoma dimidiata	Blood-sucking insect	Hemiptera	Triatomini	Triatoma	Domestic	Nuclear	PCR band size	24Sα rDNA, SL-IR & 18S	Ramos-Ligonio A, Torres-Montero J, López-Monteon A, Dumonteil E. 2012. Extensive diversity of Trypanosoma cruzi discrete typing units circulating in Triatoma dimidiata from central Veracruz, Mexico. Infect Genet Evol. 12(7):1341-3.
Anonymous	Abdomen	TcI	Mexico	North	Veracruz	No	uk	Orizaba and Cordoba	uk	uk	Triatoma dimidiata	Blood-sucking insect	Hemiptera	Triatomini	Triatoma	Domestic	Nuclear	PCR band size	24Sα rDNA, SL-IR & 18S	Ramos-Ligonio A, Torres-Montero J, López-Monteon A, Dumonteil E. 2012. Extensive diversity of Trypanosoma cruzi discrete typing units circulating in Triatoma dimidiata from central Veracruz, Mexico. Infect Genet Evol. 12(7):1341-3.
Anonymous	Abdomen	TcI	Mexico	North	Veracruz	No	uk	Orizaba and Cordoba	uk	uk	Triatoma dimidiata	Blood-sucking insect	Hemiptera	Triatomini	Triatoma	Domestic	Nuclear	PCR band size	24Sα rDNA, SL-IR & 18S	Ramos-Ligonio A, Torres-Montero J, López-Monteon A, Dumonteil E. 2012. Extensive diversity of Trypanosoma cruzi discrete typing units circulating in Triatoma dimidiata from central Veracruz, Mexico. Infect Genet Evol. 12(7):1341-3.
ANITAII	Strain	TcI	Mexico	North	Campeche	No	uk	uk	2011	2011	Triatoma dimidiata	Blood-sucking insect	Hemiptera	Triatomini	Triatoma	uk	Nuclear & mitochondrial	MLMT; MLST	19 loci; 9 kDNA maxicircle genes	Zumaya-Estrada FA, Messenger LA, Lopez-Ordonez T, Lewis MD, Flores-Lopez CA, Martínez-Ibarra AJ, Pennington PM, Cordon-Rosales C, Carrasco HV, Segovia M, Miles MA, Llewellyn MS. 2012. North American import? Charting the origins of an enigmatic Trypanosoma cruzi domestic genotype. Parasit Vectors. 10;5:226.
CAM6	Strain	TcI	Mexico	North	Campeche	No	uk	uk	2011	2011	Triatoma dimidiata	Blood-sucking insect	Hemiptera	Triatomini	Triatoma	uk	Nuclear & mitochondrial	MLMT; MLST	19 loci; 9 kDNA maxicircle genes	Zumaya-Estrada FA, Messenger LA, Lopez-Ordonez T, Lewis MD, Flores-Lopez CA, Martínez-Ibarra AJ, Pennington PM, Cordon-Rosales C, Carrasco HV, Segovia M, Miles MA, Llewellyn MS. 2012. North American import? Charting the origins of an enigmatic Trypanosoma cruzi domestic genotype. Parasit Vectors. 10;5:226.
MICH1	Strain	TcI	Mexico	North	Michoacan	No	uk	uk	2011	2011	Triatoma dimidiata	Blood-sucking insect	Hemiptera	Triatomini	Triatoma	uk	Nuclear & mitochondrial	MLMT; MLST	19 loci; 9 kDNA maxicircle genes	Zumaya-Estrada FA, Messenger LA, Lopez-Ordonez T, Lewis MD, Flores-Lopez CA, Martínez-Ibarra AJ, Pennington PM, Cordon-Rosales C, Carrasco HV, Segovia M, Miles MA, Llewellyn MS. 2012. North American import? Charting the origins of an enigmatic Trypanosoma cruzi domestic genotype. Parasit Vectors. 10;5:226.
XAL	Strain	TcI	Mexico	North	Veracruz	No	uk	uk	2003	2003	Triatoma dimidiata	Blood-sucking insect	Hemiptera	Triatomini	Triatoma	uk	Nuclear & mitochondrial	MLMT; MLST	19 loci; 9 kDNA maxicircle genes	Zumaya-Estrada FA, Messenger LA, Lopez-Ordonez T, Lewis MD, Flores-Lopez CA, Martínez-Ibarra AJ, Pennington PM, Cordon-Rosales C, Carrasco HV, Segovia M, Miles MA, Llewellyn MS. 2012. North American import? Charting the origins of an enigmatic Trypanosoma cruzi domestic genotype. Parasit Vectors. 10;5:226.
T	Strain	TcI	Mexico	North	Yucatán	No	uk	uk	uk	uk	Triatoma sp.	Blood-sucking insect	Hemiptera	Triatomini	Triatoma	uk	Nuclear	MLEE	22 gene loci	Barnabé C, Brisse S, Tibayrenc M. 2000. Population structure and genetic typing of Trypanosoma cruzi, the agent of Chagas disease: a multilocus enzyme electrophoresis approach. Parasitology. 120 ( Pt 5):513-26.
TR/Triatoma	uk	TcI	Mexico	North	uk	No	uk	uk	uk	uk	Triatoma sp.	Blood-sucking insect	Hemiptera	Triatomini	Triatoma	uk	Nuclear	PCR band size	SL-IR	Cura CI, Mejía-Jaramillo AM, Duffy T, Burgos JM, Rodriguero M, Cardinal MV, Kjos S, Gurgel-Gonçalves R, Blanchet D, De Pablos LM, Tomasini N, da Silva A, Russomando G, Cuba CA, Aznar C, Abate T, Levin MJ, Osuna A, Gürtler RE, Diosque P, Solari A, Triana-Chávez O, Schijman AG. 2010. Trypanosoma cruzi I genotypes in different geographical regions and transmission cycles based on a microsatellite mo…
Tehcl92	Strain	TcI	Mexico	North	uk	No	uk	uk	1938	1938	uk	Blood-sucking insect	Hemiptera	uk	uk	uk	Nuclear	MLEE	22 gene loci	Barnabé C, Brisse S, Tibayrenc M. 2000. Population structure and genetic typing of Trypanosoma cruzi, the agent of Chagas disease: a multilocus enzyme electrophoresis approach. Parasitology. 120 ( Pt 5):513-26.
QUE	Strain	TcI	Mexico	North	Queretaro	No	uk	uk	uk	uk	uk	uk	uk	NA	uk	uk	Nuclear	MLEE	22 gene loci	Barnabé C, Brisse S, Tibayrenc M. 2000. Population structure and genetic typing of Trypanosoma cruzi, the agent of Chagas disease: a multilocus enzyme electrophoresis approach. Parasitology. 120 ( Pt 5):513-26.
HD/Duran	uk	TcI	Mexico	North	uk	No	uk	uk	uk	uk	uk	uk	uk	NA	uk	uk	Nuclear	PCR band size	SL-IR	Cura CI, Mejía-Jaramillo AM, Duffy T, Burgos JM, Rodriguero M, Cardinal MV, Kjos S, Gurgel-Gonçalves R, Blanchet D, De Pablos LM, Tomasini N, da Silva A, Russomando G, Cuba CA, Aznar C, Abate T, Levin MJ, Osuna A, Gürtler RE, Diosque P, Solari A, Triana-Chávez O, Schijman AG. 2010. Trypanosoma cruzi I genotypes in different geographical regions and transmission cycles based on a microsatellite mo…
PG/Gamma	uk	TcI	Mexico	North	uk	No	uk	uk	uk	uk	uk	uk	uk	NA	uk	uk	Nuclear	PCR band size	SL-IR	Cura CI, Mejía-Jaramillo AM, Duffy T, Burgos JM, Rodriguero M, Cardinal MV, Kjos S, Gurgel-Gonçalves R, Blanchet D, De Pablos LM, Tomasini N, da Silva A, Russomando G, Cuba CA, Aznar C, Abate T, Levin MJ, Osuna A, Gürtler RE, Diosque P, Solari A, Triana-Chávez O, Schijman AG. 2010. Trypanosoma cruzi I genotypes in different geographical regions and transmission cycles based on a microsatellite mo…
CIES	Strain	TcI	Mexico	North	Chiapas	No	uk	uk	uk	uk	uk	Blood-sucking insect	Hemiptera	uk	uk	uk	Nuclear	PCR band size	SL-IR	Ruíz-Sánchez R, León MP, Matta V, Reyes PA, López R, Jay D, Monteón VM. 2005. Trypanosoma cruzi isolates from Mexican and Guatemalan acute and chronic chagasic cardiopathy patients belong to Trypanosoma cruzi I. Mem Inst Oswaldo Cruz. 100(3):281-3.
Nayarit	Strain	TcI	Mexico	North	Nayarit	No	uk	uk	uk	uk	uk	Blood-sucking insect	Hemiptera	uk	uk	uk	Nuclear	PCR band size	SL-IR	Ruíz-Sánchez R, León MP, Matta V, Reyes PA, López R, Jay D, Monteón VM. 2005. Trypanosoma cruzi isolates from Mexican and Guatemalan acute and chronic chagasic cardiopathy patients belong to Trypanosoma cruzi I. Mem Inst Oswaldo Cruz. 100(3):281-3.
Anonymous	Bloodmeal content	TcI/TcII	Mexico	North	Michoacán	No	uk	uk	Jan-Nov 2009	2009	Meccus pallidipennis	Blood-sucking insect	Hemiptera	Triatomini	Meccus	Domestic	Nuclear	Q-PCR; PCR band size; sequencing	SL-IR; 18S	Ibáñez-Cervantes G, Martínez-Ibarra A, Nogueda-Torres B, López-Orduña E, Alonso AL, Perea C, Maldonado T, Hernández JM, León-Avila G. Identification by Q-PCR of Trypanosoma cruzi lineage and determination of blood meal sources in triatomine gut samples in México. Parasitol Int. 2013 Feb;62(1):36-43.
Anonymous	Bloodmeal content	TcI/TcII	Mexico	North	Michoacán	No	uk	uk	Jan-Nov 2009	2009	Meccus pallidipennis	Blood-sucking insect	Hemiptera	Triatomini	Meccus	Domestic	Nuclear	Q-PCR; PCR band size; sequencing	SL-IR; 18S	Ibáñez-Cervantes G, Martínez-Ibarra A, Nogueda-Torres B, López-Orduña E, Alonso AL, Perea C, Maldonado T, Hernández JM, León-Avila G. Identification by Q-PCR of Trypanosoma cruzi lineage and determination of blood meal sources in triatomine gut samples in México. Parasitol Int. 2013 Feb;62(1):36-43.
Anonymous	Bloodmeal content	TcI/TcII	Mexico	North	Michoacán	No	uk	uk	Jan-Nov 2009	2009	Meccus pallidipennis	Blood-sucking insect	Hemiptera	Triatomini	Meccus	Domestic	Nuclear	Q-PCR; PCR band size; sequencing	SL-IR; 18S	Ibáñez-Cervantes G, Martínez-Ibarra A, Nogueda-Torres B, López-Orduña E, Alonso AL, Perea C, Maldonado T, Hernández JM, León-Avila G. Identification by Q-PCR of Trypanosoma cruzi lineage and determination of blood meal sources in triatomine gut samples in México. Parasitol Int. 2013 Feb;62(1):36-43.
Anonymous	Bloodmeal content	TcII	Mexico	North	Michoacán	No	uk	uk	Jan-Nov 2009	2009	Meccus pallidipennis	Blood-sucking insect	Hemiptera	Triatomini	Meccus	Domestic	Nuclear	Q-PCR; PCR band size; sequencing	SL-IR; 18S	Ibáñez-Cervantes G, Martínez-Ibarra A, Nogueda-Torres B, López-Orduña E, Alonso AL, Perea C, Maldonado T, Hernández JM, León-Avila G. Identification by Q-PCR of Trypanosoma cruzi lineage and determination of blood meal sources in triatomine gut samples in México. Parasitol Int. 2013 Feb;62(1):36-43.
Anonymous	Bloodmeal content	TcII	Mexico	North	Michoacán	No	uk	uk	Jan-Nov 2009	2009	Meccus pallidipennis	Blood-sucking insect	Hemiptera	Triatomini	Meccus	Domestic	Nuclear	Q-PCR; PCR band size; sequencing	SL-IR; 18S	Ibáñez-Cervantes G, Martínez-Ibarra A, Nogueda-Torres B, López-Orduña E, Alonso AL, Perea C, Maldonado T, Hernández JM, León-Avila G. Identification by Q-PCR of Trypanosoma cruzi lineage and determination of blood meal sources in triatomine gut samples in México. Parasitol Int. 2013 Feb;62(1):36-43.
Anonymous	Bloodmeal content	TcII	Mexico	North	Michoacán	No	uk	uk	Jan-Nov 2009	2009	Meccus pallidipennis	Blood-sucking insect	Hemiptera	Triatomini	Meccus	Domestic	Nuclear	Q-PCR; PCR band size; sequencing	SL-IR; 18S	Ibáñez-Cervantes G, Martínez-Ibarra A, Nogueda-Torres B, López-Orduña E, Alonso AL, Perea C, Maldonado T, Hernández JM, León-Avila G. Identification by Q-PCR of Trypanosoma cruzi lineage and determination of blood meal sources in triatomine gut samples in México. Parasitol Int. 2013 Feb;62(1):36-43.
Anonymous	Bloodmeal content	TcII	Mexico	North	Michoacán	No	uk	uk	Jan-Nov 2009	2009	Meccus pallidipennis	Blood-sucking insect	Hemiptera	Triatomini	Meccus	Domestic	Nuclear	Q-PCR; PCR band size; sequencing	SL-IR; 18S	Ibáñez-Cervantes G, Martínez-Ibarra A, Nogueda-Torres B, López-Orduña E, Alonso AL, Perea C, Maldonado T, Hernández JM, León-Avila G. Identification by Q-PCR of Trypanosoma cruzi lineage and determination of blood meal sources in triatomine gut samples in México. Parasitol Int. 2013 Feb;62(1):36-43.
Anonymous	Abdomen	TcII	Mexico	North	Veracruz	No	uk	Orizaba and Cordoba	uk	uk	Triatoma dimidiata	Blood-sucking insect	Hemiptera	Triatomini	Triatoma	Domestic	Nuclear	PCR band size	24Sα rDNA, SL-IR & 18S	Ramos-Ligonio A, Torres-Montero J, López-Monteon A, Dumonteil E. 2012. Extensive diversity of Trypanosoma cruzi discrete typing units circulating in Triatoma dimidiata from central Veracruz, Mexico. Infect Genet Evol. 12(7):1341-3.
Anonymous	Abdomen	TcII	Mexico	North	Veracruz	No	uk	Orizaba and Cordoba	uk	uk	Triatoma dimidiata	Blood-sucking insect	Hemiptera	Triatomini	Triatoma	Domestic	Nuclear	PCR band size	24Sα rDNA, SL-IR & 18S	Ramos-Ligonio A, Torres-Montero J, López-Monteon A, Dumonteil E. 2012. Extensive diversity of Trypanosoma cruzi discrete typing units circulating in Triatoma dimidiata from central Veracruz, Mexico. Infect Genet Evol. 12(7):1341-3.
Anonymous	Abdomen	TcII	Mexico	North	Veracruz	No	uk	Orizaba and Cordoba	uk	uk	Triatoma dimidiata	Blood-sucking insect	Hemiptera	Triatomini	Triatoma	Domestic	Nuclear	PCR band size	24Sα rDNA, SL-IR & 18S	Ramos-Ligonio A, Torres-Montero J, López-Monteon A, Dumonteil E. 2012. Extensive diversity of Trypanosoma cruzi discrete typing units circulating in Triatoma dimidiata from central Veracruz, Mexico. Infect Genet Evol. 12(7):1341-3.
Anonymous	Abdomen	TcII	Mexico	North	Veracruz	No	uk	Orizaba and Cordoba	uk	uk	Triatoma dimidiata	Blood-sucking insect	Hemiptera	Triatomini	Triatoma	Domestic	Nuclear	PCR band size	24Sα rDNA, SL-IR & 18S	Ramos-Ligonio A, Torres-Montero J, López-Monteon A, Dumonteil E. 2012. Extensive diversity of Trypanosoma cruzi discrete typing units circulating in Triatoma dimidiata from central Veracruz, Mexico. Infect Genet Evol. 12(7):1341-3.
Anonymous	Bloodmeal content	TcIII	Mexico	North	Michoacán	No	uk	uk	Jan-Nov 2009	2009	Meccus pallidipennis	Blood-sucking insect	Hemiptera	Triatomini	Meccus	Domestic	Nuclear	Q-PCR; PCR band size; sequencing	SL-IR; 18S	Ibáñez-Cervantes G, Martínez-Ibarra A, Nogueda-Torres B, López-Orduña E, Alonso AL, Perea C, Maldonado T, Hernández JM, León-Avila G. Identification by Q-PCR of Trypanosoma cruzi lineage and determination of blood meal sources in triatomine gut samples in México. Parasitol Int. 2013 Feb;62(1):36-43.
Anonymous	Bloodmeal content	TcIII	Mexico	North	Michoacán	No	uk	uk	Jan-Nov 2009	2009	Meccus pallidipennis	Blood-sucking insect	Hemiptera	Triatomini	Meccus	Domestic	Nuclear	Q-PCR; PCR band size; sequencing	SL-IR; 18S	Ibáñez-Cervantes G, Martínez-Ibarra A, Nogueda-Torres B, López-Orduña E, Alonso AL, Perea C, Maldonado T, Hernández JM, León-Avila G. Identification by Q-PCR of Trypanosoma cruzi lineage and determination of blood meal sources in triatomine gut samples in México. Parasitol Int. 2013 Feb;62(1):36-43.
Anonymous	Abdomen	TcIII	Mexico	North	Veracruz	No	uk	Orizaba and Cordoba	uk	uk	Triatoma dimidiata	Blood-sucking insect	Hemiptera	Triatomini	Triatoma	Domestic	Nuclear	PCR band size	24Sα rDNA, SL-IR & 18S	Ramos-Ligonio A, Torres-Montero J, López-Monteon A, Dumonteil E. 2012. Extensive diversity of Trypanosoma cruzi discrete typing units circulating in Triatoma dimidiata from central Veracruz, Mexico. Infect Genet Evol. 12(7):1341-3.
Anonymous	Abdomen	TcIII	Mexico	North	Veracruz	No	uk	Orizaba and Cordoba	uk	uk	Triatoma dimidiata	Blood-sucking insect	Hemiptera	Triatomini	Triatoma	Domestic	Nuclear	PCR band size	24Sα rDNA, SL-IR & 18S	Ramos-Ligonio A, Torres-Montero J, López-Monteon A, Dumonteil E. 2012. Extensive diversity of Trypanosoma cruzi discrete typing units circulating in Triatoma dimidiata from central Veracruz, Mexico. Infect Genet Evol. 12(7):1341-3.
Anonymous	Abdomen	TcIII	Mexico	North	Veracruz	No	uk	Orizaba and Cordoba	uk	uk	Triatoma dimidiata	Blood-sucking insect	Hemiptera	Triatomini	Triatoma	Domestic	Nuclear	PCR band size	24Sα rDNA, SL-IR & 18S	Ramos-Ligonio A, Torres-Montero J, López-Monteon A, Dumonteil E. 2012. Extensive diversity of Trypanosoma cruzi discrete typing units circulating in Triatoma dimidiata from central Veracruz, Mexico. Infect Genet Evol. 12(7):1341-3.
Anonymous	Abdomen	TcIII	Mexico	North	Veracruz	No	uk	Orizaba and Cordoba	uk	uk	Triatoma dimidiata	Blood-sucking insect	Hemiptera	Triatomini	Triatoma	Domestic	Nuclear	PCR band size	24Sα rDNA, SL-IR & 18S	Ramos-Ligonio A, Torres-Montero J, López-Monteon A, Dumonteil E. 2012. Extensive diversity of Trypanosoma cruzi discrete typing units circulating in Triatoma dimidiata from central Veracruz, Mexico. Infect Genet Evol. 12(7):1341-3.
Anonymous	Abdomen	TcIII	Mexico	North	Veracruz	No	uk	Orizaba and Cordoba	uk	uk	Triatoma dimidiata	Blood-sucking insect	Hemiptera	Triatomini	Triatoma	Domestic	Nuclear	PCR band size	24Sα rDNA, SL-IR & 18S	Ramos-Ligonio A, Torres-Montero J, López-Monteon A, Dumonteil E. 2012. Extensive diversity of Trypanosoma cruzi discrete typing units circulating in Triatoma dimidiata from central Veracruz, Mexico. Infect Genet Evol. 12(7):1341-3.
Ver-06	Strain	TcIII/TcIV	Mexico	North	Veracruz	No	uk	Orizaba and Cordoba	1991	1991	Didelphis virginiana	Virginia opossum	Didelphimorphia	Triatomini	Didelphis	Sylvatic	Nuclear	RAPD	10 primers	Bosseno MF, Barnabé C, Magallón Gastélum E, Lozano Kasten F, Ramsey J, Espinoza B, Brenière SF. 2002 Predominance of Trypanosoma cruzi lineage I in Mexico. J Clin Microbiol. Feb;40(2):627-32.
Ipas033	Digestive tract	TcIII/TcIV	Mexico	North	Jalisco	No	uk	San Martin de Hidalgo	2007	2007	Meccus longipennis	Blood-sucking insect	Hemiptera	Triatomini	Meccus	Sylvatic	Nuclear	PCR band size; sequencing	SL-IR; ND1	Bosseno MF, Barnabé C, Sierra MJ, Kengne P, Guerrero S, Lozano F, Ezequiel K, Gastélum M, Brenière SF. 2009. Wild ecotopes and food habits of Triatoma longipennis infected by Trypanosoma cruzi lineages I and II in Mexico. Am J Trop Med Hyg. 80(6):988-91.
Ipas167	Digestive tract	TcIII/TcIV	Mexico	North	Jalisco	No	uk	San Martin de Hidalgo	2007	2007	Meccus longipennis	Blood-sucking insect	Hemiptera	Triatomini	Meccus	Sylvatic	Nuclear	PCR band size; sequencing	SL-IR; ND1	Bosseno MF, Barnabé C, Sierra MJ, Kengne P, Guerrero S, Lozano F, Ezequiel K, Gastélum M, Brenière SF. 2009. Wild ecotopes and food habits of Triatoma longipennis infected by Trypanosoma cruzi lineages I and II in Mexico. Am J Trop Med Hyg. 80(6):988-91.
SSM190	Digestive tract	TcIII/TcIV	Mexico	North	Jalisco	No	uk	San Martin de Hidalgo	2007	2007	Meccus longipennis	Blood-sucking insect	Hemiptera	Triatomini	Meccus	Sylvatic	Nuclear	PCR band size; sequencing	SL-IR; ND1	Bosseno MF, Barnabé C, Sierra MJ, Kengne P, Guerrero S, Lozano F, Ezequiel K, Gastélum M, Brenière SF. 2009. Wild ecotopes and food habits of Triatoma longipennis infected by Trypanosoma cruzi lineages I and II in Mexico. Am J Trop Med Hyg. 80(6):988-91.
SSM213	Digestive tract	TcIII/TcIV	Mexico	North	Jalisco	No	uk	San Martin de Hidalgo	2007	2007	Meccus longipennis	Blood-sucking insect	Hemiptera	Triatomini	Meccus	Sylvatic	Nuclear	PCR band size; sequencing	SL-IR; ND1	Bosseno MF, Barnabé C, Sierra MJ, Kengne P, Guerrero S, Lozano F, Ezequiel K, Gastélum M, Brenière SF. 2009. Wild ecotopes and food habits of Triatoma longipennis infected by Trypanosoma cruzi lineages I and II in Mexico. Am J Trop Med Hyg. 80(6):988-91.
SSM227	Digestive tract	TcIII/TcIV	Mexico	North	Jalisco	No	uk	San Martin de Hidalgo	2007	2007	Meccus longipennis	Blood-sucking insect	Hemiptera	Triatomini	Meccus	Sylvatic	Nuclear	PCR band size; sequencing	SL-IR; ND1	Bosseno MF, Barnabé C, Sierra MJ, Kengne P, Guerrero S, Lozano F, Ezequiel K, Gastélum M, Brenière SF. 2009. Wild ecotopes and food habits of Triatoma longipennis infected by Trypanosoma cruzi lineages I and II in Mexico. Am J Trop Med Hyg. 80(6):988-91.
Ver-03	Strain	TcIII/TcIV	Mexico	North	Veracruz	No	uk	Orizaba and Cordoba	1991	1991	Philander opossum	Gray Four-eyed Opossum	Didelphimorphia	Triatomini	Philander	Sylvatic	Nuclear	RAPD	10 primers	Bosseno MF, Barnabé C, Magallón Gastélum E, Lozano Kasten F, Ramsey J, Espinoza B, Brenière SF. 2002 Predominance of Trypanosoma cruzi lineage I in Mexico. J Clin Microbiol. Feb;40(2):627-32.
Anonymous	Bloodmeal content	TcIV	Mexico	North	Michoacán	No	uk	uk	Jan-Nov 2009	2009	Meccus pallidipennis	Blood-sucking insect	Hemiptera	Triatomini	Meccus	Domestic	Nuclear	Q-PCR; PCR band size; sequencing	SL-IR; 18S	Ibáñez-Cervantes G, Martínez-Ibarra A, Nogueda-Torres B, López-Orduña E, Alonso AL, Perea C, Maldonado T, Hernández JM, León-Avila G. Identification by Q-PCR of Trypanosoma cruzi lineage and determination of blood meal sources in triatomine gut samples in México. Parasitol Int. 2013 Feb;62(1):36-43.
Anonymous	Bloodmeal content	TcIV	Mexico	North	Michoacán	No	uk	uk	Jan-Nov 2009	2009	Meccus pallidipennis	Blood-sucking insect	Hemiptera	Triatomini	Meccus	Domestic	Nuclear	Q-PCR; PCR band size; sequencing	SL-IR; 18S	Ibáñez-Cervantes G, Martínez-Ibarra A, Nogueda-Torres B, López-Orduña E, Alonso AL, Perea C, Maldonado T, Hernández JM, León-Avila G. Identification by Q-PCR of Trypanosoma cruzi lineage and determination of blood meal sources in triatomine gut samples in México. Parasitol Int. 2013 Feb;62(1):36-43.
Anonymous	Bloodmeal content	TcIV	Mexico	North	Michoacán	No	uk	uk	Jan-Nov 2009	2009	Meccus pallidipennis	Blood-sucking insect	Hemiptera	Triatomini	Meccus	Domestic	Nuclear	Q-PCR; PCR band size; sequencing	SL-IR; 18S	Ibáñez-Cervantes G, Martínez-Ibarra A, Nogueda-Torres B, López-Orduña E, Alonso AL, Perea C, Maldonado T, Hernández JM, León-Avila G. Identification by Q-PCR of Trypanosoma cruzi lineage and determination of blood meal sources in triatomine gut samples in México. Parasitol Int. 2013 Feb;62(1):36-43.
Anonymous	Bloodmeal content	TcIV	Mexico	North	Michoacán	No	uk	uk	Jan-Nov 2009	2009	Meccus pallidipennis	Blood-sucking insect	Hemiptera	Triatomini	Meccus	Domestic	Nuclear	Q-PCR; PCR band size; sequencing	SL-IR; 18S	Ibáñez-Cervantes G, Martínez-Ibarra A, Nogueda-Torres B, López-Orduña E, Alonso AL, Perea C, Maldonado T, Hernández JM, León-Avila G. Identification by Q-PCR of Trypanosoma cruzi lineage and determination of blood meal sources in triatomine gut samples in México. Parasitol Int. 2013 Feb;62(1):36-43.
Anonymous	Bloodmeal content	TcIV	Mexico	North	Michoacán	No	uk	uk	Jan-Nov 2009	2009	Meccus pallidipennis	Blood-sucking insect	Hemiptera	Triatomini	Meccus	Domestic	Nuclear	Q-PCR; PCR band size; sequencing	SL-IR; 18S	Ibáñez-Cervantes G, Martínez-Ibarra A, Nogueda-Torres B, López-Orduña E, Alonso AL, Perea C, Maldonado T, Hernández JM, León-Avila G. Identification by Q-PCR of Trypanosoma cruzi lineage and determination of blood meal sources in triatomine gut samples in México. Parasitol Int. 2013 Feb;62(1):36-43.
Anonymous	Bloodmeal content	TcIV	Mexico	North	Michoacán	No	uk	uk	Jan-Nov 2009	2009	Meccus pallidipennis	Blood-sucking insect	Hemiptera	Triatomini	Meccus	Domestic	Nuclear	Q-PCR; PCR band size; sequencing	SL-IR; 18S	Ibáñez-Cervantes G, Martínez-Ibarra A, Nogueda-Torres B, López-Orduña E, Alonso AL, Perea C, Maldonado T, Hernández JM, León-Avila G. Identification by Q-PCR of Trypanosoma cruzi lineage and determination of blood meal sources in triatomine gut samples in México. Parasitol Int. 2013 Feb;62(1):36-43.
Anonymous	Bloodmeal content	TcIV	Mexico	North	Michoacán	No	uk	uk	Jan-Nov 2009	2009	Meccus pallidipennis	Blood-sucking insect	Hemiptera	Triatomini	Meccus	Domestic	Nuclear	Q-PCR; PCR band size; sequencing	SL-IR; 18S	Ibáñez-Cervantes G, Martínez-Ibarra A, Nogueda-Torres B, López-Orduña E, Alonso AL, Perea C, Maldonado T, Hernández JM, León-Avila G. Identification by Q-PCR of Trypanosoma cruzi lineage and determination of blood meal sources in triatomine gut samples in México. Parasitol Int. 2013 Feb;62(1):36-43.
Anonymous	Bloodmeal content	TcIV	Mexico	North	Michoacán	No	uk	uk	Jan-Nov 2009	2009	Meccus pallidipennis	Blood-sucking insect	Hemiptera	Triatomini	Meccus	Domestic	Nuclear	Q-PCR; PCR band size; sequencing	SL-IR; 18S	Ibáñez-Cervantes G, Martínez-Ibarra A, Nogueda-Torres B, López-Orduña E, Alonso AL, Perea C, Maldonado T, Hernández JM, León-Avila G. Identification by Q-PCR of Trypanosoma cruzi lineage and determination of blood meal sources in triatomine gut samples in México. Parasitol Int. 2013 Feb;62(1):36-43.
Anonymous	Bloodmeal content	TcIV	Mexico	North	Michoacán	No	uk	uk	Jan-Nov 2009	2009	Meccus pallidipennis	Blood-sucking insect	Hemiptera	Triatomini	Meccus	Domestic	Nuclear	Q-PCR; PCR band size; sequencing	SL-IR; 18S	Ibáñez-Cervantes G, Martínez-Ibarra A, Nogueda-Torres B, López-Orduña E, Alonso AL, Perea C, Maldonado T, Hernández JM, León-Avila G. Identification by Q-PCR of Trypanosoma cruzi lineage and determination of blood meal sources in triatomine gut samples in México. Parasitol Int. 2013 Feb;62(1):36-43.
Anonymous	Abdomen	TcIV	Mexico	North	Veracruz	No	uk	Orizaba and Cordoba	uk	uk	Triatoma dimidiata	Blood-sucking insect	Hemiptera	Triatomini	Triatoma	Domestic	Nuclear	PCR band size	24Sα rDNA, SL-IR & 18S	Ramos-Ligonio A, Torres-Montero J, López-Monteon A, Dumonteil E. 2012. Extensive diversity of Trypanosoma cruzi discrete typing units circulating in Triatoma dimidiata from central Veracruz, Mexico. Infect Genet Evol. 12(7):1341-3.
Anonymous	Abdomen	TcIV	Mexico	North	Veracruz	No	uk	Orizaba and Cordoba	uk	uk	Triatoma dimidiata	Blood-sucking insect	Hemiptera	Triatomini	Triatoma	Domestic	Nuclear	PCR band size	24Sα rDNA, SL-IR & 18S	Ramos-Ligonio A, Torres-Montero J, López-Monteon A, Dumonteil E. 2012. Extensive diversity of Trypanosoma cruzi discrete typing units circulating in Triatoma dimidiata from central Veracruz, Mexico. Infect Genet Evol. 12(7):1341-3.
Anonymous	Abdomen	TcIV	Mexico	North	Veracruz	No	uk	Orizaba and Cordoba	uk	uk	Triatoma dimidiata	Blood-sucking insect	Hemiptera	Triatomini	Triatoma	Domestic	Nuclear	PCR band size	24Sα rDNA, SL-IR & 18S	Ramos-Ligonio A, Torres-Montero J, López-Monteon A, Dumonteil E. 2012. Extensive diversity of Trypanosoma cruzi discrete typing units circulating in Triatoma dimidiata from central Veracruz, Mexico. Infect Genet Evol. 12(7):1341-3.
Anonymous	Abdomen	TcIV	Mexico	North	Veracruz	No	uk	Orizaba and Cordoba	uk	uk	Triatoma dimidiata	Blood-sucking insect	Hemiptera	Triatomini	Triatoma	Domestic	Nuclear	PCR band size	24Sα rDNA, SL-IR & 18S	Ramos-Ligonio A, Torres-Montero J, López-Monteon A, Dumonteil E. 2012. Extensive diversity of Trypanosoma cruzi discrete typing units circulating in Triatoma dimidiata from central Veracruz, Mexico. Infect Genet Evol. 12(7):1341-3.
Anonymous	Abdomen	TcIV	Mexico	North	Veracruz	No	uk	Orizaba and Cordoba	uk	uk	Triatoma dimidiata	Blood-sucking insect	Hemiptera	Triatomini	Triatoma	Domestic	Nuclear	PCR band size	24Sα rDNA, SL-IR & 18S	Ramos-Ligonio A, Torres-Montero J, López-Monteon A, Dumonteil E. 2012. Extensive diversity of Trypanosoma cruzi discrete typing units circulating in Triatoma dimidiata from central Veracruz, Mexico. Infect Genet Evol. 12(7):1341-3.
Anonymous	Abdomen	TcIV	Mexico	North	Veracruz	No	uk	Orizaba and Cordoba	uk	uk	Triatoma dimidiata	Blood-sucking insect	Hemiptera	Triatomini	Triatoma	Domestic	Nuclear	PCR band size	24Sα rDNA, SL-IR & 18S	Ramos-Ligonio A, Torres-Montero J, López-Monteon A, Dumonteil E. 2012. Extensive diversity of Trypanosoma cruzi discrete typing units circulating in Triatoma dimidiata from central Veracruz, Mexico. Infect Genet Evol. 12(7):1341-3.
Anonymous	Abdomen	TcV	Mexico	North	Veracruz	No	uk	Orizaba and Cordoba	uk	uk	Triatoma dimidiata	Blood-sucking insect	Hemiptera	Triatomini	Triatoma	Domestic	Nuclear	PCR band size	24Sα rDNA, SL-IR & 18S	Ramos-Ligonio A, Torres-Montero J, López-Monteon A, Dumonteil E. 2012. Extensive diversity of Trypanosoma cruzi discrete typing units circulating in Triatoma dimidiata from central Veracruz, Mexico. Infect Genet Evol. 12(7):1341-3.
Anonymous	Abdomen	TcV	Mexico	North	Veracruz	No	uk	Orizaba and Cordoba	uk	uk	Triatoma dimidiata	Blood-sucking insect	Hemiptera	Triatomini	Triatoma	Domestic	Nuclear	PCR band size	24Sα rDNA, SL-IR & 18S	Ramos-Ligonio A, Torres-Montero J, López-Monteon A, Dumonteil E. 2012. Extensive diversity of Trypanosoma cruzi discrete typing units circulating in Triatoma dimidiata from central Veracruz, Mexico. Infect Genet Evol. 12(7):1341-3.
Anonymous	Abdomen	TcV	Mexico	North	Veracruz	No	uk	Orizaba and Cordoba	uk	uk	Triatoma dimidiata	Blood-sucking insect	Hemiptera	Triatomini	Triatoma	Domestic	Nuclear	PCR band size	24Sα rDNA, SL-IR & 18S	Ramos-Ligonio A, Torres-Montero J, López-Monteon A, Dumonteil E. 2012. Extensive diversity of Trypanosoma cruzi discrete typing units circulating in Triatoma dimidiata from central Veracruz, Mexico. Infect Genet Evol. 12(7):1341-3.
Anonymous	Abdomen	TcV	Mexico	North	Veracruz	No	uk	Orizaba and Cordoba	uk	uk	Triatoma dimidiata	Blood-sucking insect	Hemiptera	Triatomini	Triatoma	Domestic	Nuclear	PCR band size	24Sα rDNA, SL-IR & 18S	Ramos-Ligonio A, Torres-Montero J, López-Monteon A, Dumonteil E. 2012. Extensive diversity of Trypanosoma cruzi discrete typing units circulating in Triatoma dimidiata from central Veracruz, Mexico. Infect Genet Evol. 12(7):1341-3.
Anonymous	Abdomen	TcV	Mexico	North	Veracruz	No	uk	Orizaba and Cordoba	uk	uk	Triatoma dimidiata	Blood-sucking insect	Hemiptera	Triatomini	Triatoma	Domestic	Nuclear	PCR band size	24Sα rDNA, SL-IR & 18S	Ramos-Ligonio A, Torres-Montero J, López-Monteon A, Dumonteil E. 2012. Extensive diversity of Trypanosoma cruzi discrete typing units circulating in Triatoma dimidiata from central Veracruz, Mexico. Infect Genet Evol. 12(7):1341-3.
Anonymous	Abdomen	TcV	Mexico	North	Veracruz	No	uk	Orizaba and Cordoba	uk	uk	Triatoma dimidiata	Blood-sucking insect	Hemiptera	Triatomini	Triatoma	Domestic	Nuclear	PCR band size	24Sα rDNA, SL-IR & 18S	Ramos-Ligonio A, Torres-Montero J, López-Monteon A, Dumonteil E. 2012. Extensive diversity of Trypanosoma cruzi discrete typing units circulating in Triatoma dimidiata from central Veracruz, Mexico. Infect Genet Evol. 12(7):1341-3.
Anonymous	Abdomen	TcV	Mexico	North	Veracruz	No	uk	Orizaba and Cordoba	uk	uk	Triatoma dimidiata	Blood-sucking insect	Hemiptera	Triatomini	Triatoma	Domestic	Nuclear	PCR band size	24Sα rDNA, SL-IR & 18S	Ramos-Ligonio A, Torres-Montero J, López-Monteon A, Dumonteil E. 2012. Extensive diversity of Trypanosoma cruzi discrete typing units circulating in Triatoma dimidiata from central Veracruz, Mexico. Infect Genet Evol. 12(7):1341-3.
Anonymous	Abdomen	TcV	Mexico	North	Veracruz	No	uk	Orizaba and Cordoba	uk	uk	Triatoma dimidiata	Blood-sucking insect	Hemiptera	Triatomini	Triatoma	Domestic	Nuclear	PCR band size	24Sα rDNA, SL-IR & 18S	Ramos-Ligonio A, Torres-Montero J, López-Monteon A, Dumonteil E. 2012. Extensive diversity of Trypanosoma cruzi discrete typing units circulating in Triatoma dimidiata from central Veracruz, Mexico. Infect Genet Evol. 12(7):1341-3.
Anonymous	Abdomen	TcV	Mexico	North	Veracruz	No	uk	Orizaba and Cordoba	uk	uk	Triatoma dimidiata	Blood-sucking insect	Hemiptera	Triatomini	Triatoma	Domestic	Nuclear	PCR band size	24Sα rDNA, SL-IR & 18S	Ramos-Ligonio A, Torres-Montero J, López-Monteon A, Dumonteil E. 2012. Extensive diversity of Trypanosoma cruzi discrete typing units circulating in Triatoma dimidiata from central Veracruz, Mexico. Infect Genet Evol. 12(7):1341-3.
Razz1975	Strain	TcI	United States	North	Texas	No	uk	College Station	1975	1975	Canis familiaris	Dog	Carnivora	NA	Canis	Domestic	Nuclear	MLEE	22 gene loci	Barnabé C, Brisse S, Tibayrenc M. 2000. Population structure and genetic typing of Trypanosoma cruzi, the agent of Chagas disease: a multilocus enzyme electrophoresis approach. Parasitology. 120 ( Pt 5):513-26.
USADogY	Strain	TcI	United States	North	California	No	uk	uk	uk	uk	Canis familiaris	Dog	Carnivora	NA	Canis	Domestic	Nuclear	MLEE	22 gene loci	Barnabé C, Brisse S, Tibayrenc M. 2000. Population structure and genetic typing of Trypanosoma cruzi, the agent of Chagas disease: a multilocus enzyme electrophoresis approach. Parasitology. 120 ( Pt 5):513-26.
GriffinDog	Strain	TcI	United States	North	Tennessee	No	uk	Hillsboro	uk	uk	Canis familiaris	Dog	Carnivora	NA	Canis	Domestic	Nuclear & mitochondrial	MLST	MDH2, Tc52, DHFR-TS, COII, ND1	Roellig DM, Savage MY, Fujita AW, Barnabé C, Tibayrenc M, Steurer FJ, Yabsley MJ. 2013. Genetic variation and exchange in Trypanosoma cruzi isolates from the United States. PLoS One. 8(2):e56198.
Armadillo1973	Strain	TcI	United States	North	New Orleans	No	uk	Hebert Center near New Orleans	1973	1973	Dasypus novemcinctus	Nine-banded Armadillo	Cingulata	NA	Dasypus	Sylvatic	Nuclear	MLEE	22 gene loci	Barnabé C, Brisse S, Tibayrenc M. 2000. Population structure and genetic typing of Trypanosoma cruzi, the agent of Chagas disease: a multilocus enzyme electrophoresis approach. Parasitology. 120 ( Pt 5):513-26.
USAArmadillo	Strain	TcI	United States	North	Louisiana	No	uk	uk	uk	uk	Dasypus novemcinctus	Nine-banded Armadillo	Cingulata	NA	Dasypus	Sylvatic	Nuclear	MLEE	22 gene loci	Barnabé C, Brisse S, Tibayrenc M. 2000. Population structure and genetic typing of Trypanosoma cruzi, the agent of Chagas disease: a multilocus enzyme electrophoresis approach. Parasitology. 120 ( Pt 5):513-26.
92090802P	Strain	TcI	United States	North	Georgia	No	uk	Cochran Bleckley Co.	1992	1992	Didelphis marsupialis	Common Opossum	Didelphimorphia	NA	Didelphis	sylvatic	Nuclear	MLEE	22 gene loci	Barnabé C, Brisse S, Tibayrenc M. 2000. Population structure and genetic typing of Trypanosoma cruzi, the agent of Chagas disease: a multilocus enzyme electrophoresis approach. Parasitology. 120 ( Pt 5):513-26.
92101601P	Strain	TcI	United States	North	Georgia	No	uk	Statesboro Bulloch Co	1992	1992	Didelphis marsupialis	Common Opossum	Didelphimorphia	NA	Didelphis	sylvatic	Nuclear	MLEE	22 gene loci	Barnabé C, Brisse S, Tibayrenc M. 2000. Population structure and genetic typing of Trypanosoma cruzi, the agent of Chagas disease: a multilocus enzyme electrophoresis approach. Parasitology. 120 ( Pt 5):513-26.
93041401P	Strain	TcI	United States	North	Georgia	No	uk	Statesboro Bulloch Co	1993	1993	Didelphis marsupialis	Common Opossum	Didelphimorphia	NA	Didelphis	sylvatic	Nuclear	MLEE	22 gene loci	Barnabé C, Brisse S, Tibayrenc M. 2000. Population structure and genetic typing of Trypanosoma cruzi, the agent of Chagas disease: a multilocus enzyme electrophoresis approach. Parasitology. 120 ( Pt 5):513-26.
93070103P	Strain	TcI	United States	North	Georgia	No	uk	Fort Stewart Bryan Co.	1993	1993	Didelphis marsupialis	Common Opossum	Didelphimorphia	NA	Didelphis	sylvatic	Nuclear	MLEE	22 gene loci	Barnabé C, Brisse S, Tibayrenc M. 2000. Population structure and genetic typing of Trypanosoma cruzi, the agent of Chagas disease: a multilocus enzyme electrophoresis approach. Parasitology. 120 ( Pt 5):513-26.
Opossum1970	Strain	TcI	United States	North	New Orleans	No	uk	Crownpoint near New Orleans	1970	1970	Didelphis marsupialis	Common Opossum	Didelphimorphia	NA	Didelphis	sylvatic	Nuclear	MLEE	22 gene loci	Barnabé C, Brisse S, Tibayrenc M. 2000. Population structure and genetic typing of Trypanosoma cruzi, the agent of Chagas disease: a multilocus enzyme electrophoresis approach. Parasitology. 120 ( Pt 5):513-26.
Opossum1971	Strain	TcI	United States	North	New Orleans	No	uk	Crownpoint near New Orleans	1970	1970	Didelphis marsupialis	Common Opossum	Didelphimorphia	NA	Didelphis	sylvatic	Nuclear	MLEE	22 gene loci	Barnabé C, Brisse S, Tibayrenc M. 2000. Population structure and genetic typing of Trypanosoma cruzi, the agent of Chagas disease: a multilocus enzyme electrophoresis approach. Parasitology. 120 ( Pt 5):513-26.
Opossum1972	Strain	TcI	United States	North	New Orleans	No	uk	Hebert Center near New Orleans	1972	1972	Didelphis marsupialis	Common Opossum	Didelphimorphia	NA	Didelphis	sylvatic	Nuclear	MLEE	22 gene loci	Barnabé C, Brisse S, Tibayrenc M. 2000. Population structure and genetic typing of Trypanosoma cruzi, the agent of Chagas disease: a multilocus enzyme electrophoresis approach. Parasitology. 120 ( Pt 5):513-26.
USAOpossum	Strain	TcI	United States	North	Louisiana	No	uk	uk	uk	uk	Didelphis marsupialis	Common Opossum	Didelphimorphia	NA	Didelphis	sylvatic	Nuclear	MLEE	22 gene loci	Barnabé C, Brisse S, Tibayrenc M. 2000. Population structure and genetic typing of Trypanosoma cruzi, the agent of Chagas disease: a multilocus enzyme electrophoresis approach. Parasitology. 120 ( Pt 5):513-26.
FH4	Strain	TcI	United States	North	Georgia	No	uk	uk	uk	uk	Didelphis sp.	Common Opossum	Didelphimorphia	NA	Didelphis	Sylvatic	Nuclear & mitochondrial	MLST	MDH2, Tc52, DHFR-TS, COII, ND1	Roellig DM, Savage MY, Fujita AW, Barnabé C, Tibayrenc M, Steurer FJ, Yabsley MJ. 2013. Genetic variation and exchange in Trypanosoma cruzi isolates from the United States. PLoS One. 8(2):e56198.
FLOpo15	Strain	TcI	United States	North	Florida	No	uk	Maclay State Park	uk	uk	Didelphis sp.	Common Opossum	Didelphimorphia	NA	Didelphis	Sylvatic	Nuclear & mitochondrial	MLST	MDH2, Tc52, DHFR-TS, COII, ND1	Roellig DM, Savage MY, Fujita AW, Barnabé C, Tibayrenc M, Steurer FJ, Yabsley MJ. 2013. Genetic variation and exchange in Trypanosoma cruzi isolates from the United States. PLoS One. 8(2):e56198.
FLOpo2	Strain	TcI	United States	North	Florida	No	uk	Wakulla Springs	uk	uk	Didelphis sp.	Common Opossum	Didelphimorphia	NA	Didelphis	Sylvatic	Nuclear & mitochondrial	MLST	MDH2, Tc52, DHFR-TS, COII, ND1	Roellig DM, Savage MY, Fujita AW, Barnabé C, Tibayrenc M, Steurer FJ, Yabsley MJ. 2013. Genetic variation and exchange in Trypanosoma cruzi isolates from the United States. PLoS One. 8(2):e56198.
FLOpo3	Strain	TcI	United States	North	Florida	No	uk	Wakulla Springs	uk	uk	Didelphis sp.	Common Opossum	Didelphimorphia	NA	Didelphis	Sylvatic	Nuclear & mitochondrial	MLST	MDH2, Tc52, DHFR-TS, COII, ND1	Roellig DM, Savage MY, Fujita AW, Barnabé C, Tibayrenc M, Steurer FJ, Yabsley MJ. 2013. Genetic variation and exchange in Trypanosoma cruzi isolates from the United States. PLoS One. 8(2):e56198.
Flop2	uk	TcI	United States	North		No		uk	uk	uk	Didelphis virginiana	Virginia opossum	Didelphimorphia	NA	Didelphis	Sylvatic	Nuclear	PCR band size	SL-IR	Cura CI, Mejía-Jaramillo AM, Duffy T, Burgos JM, Rodriguero M, Cardinal MV, Kjos S, Gurgel-Gonçalves R, Blanchet D, De Pablos LM, Tomasini N, da Silva A, Russomando G, Cuba CA, Aznar C, Abate T, Levin MJ, Osuna A, Gürtler RE, Diosque P, Solari A, Triana-Chávez O, Schijman AG. 2010. Trypanosoma cruzi I genotypes in different geographical regions and transmission cycles based on a microsatellite mo…
CorpusChristi1955	Strain	TcI	United States	North	Texas	No	uk	Corpus Christi	1955	1955	Homo sapiens	Human	Primate	NA	Homo	Domestic	Nuclear	MLEE	22 gene loci	Barnabé C, Brisse S, Tibayrenc M. 2000. Population structure and genetic typing of Trypanosoma cruzi, the agent of Chagas disease: a multilocus enzyme electrophoresis approach. Parasitology. 120 ( Pt 5):513-26.
TcCalifornia	Strain	TcI	United States	North	California	No	uk	Lake Don Pedro	1982	1982	Homo sapiens	Human	Primate	NA	Homo	Domestic	Nuclear	MLEE	22 gene loci	Barnabé C, Brisse S, Tibayrenc M. 2000. Population structure and genetic typing of Trypanosoma cruzi, the agent of Chagas disease: a multilocus enzyme electrophoresis approach. Parasitology. 120 ( Pt 5):513-26.
CA R	Strain	TcI	United States	North	California	No	uk	uk	uk	uk	Homo sapiens	Human	Primate	NA	Homo	Domestic	Nuclear & mitochondrial	MLST	MDH2, Tc52, DHFR-TS, COII, ND1	Roellig DM, Savage MY, Fujita AW, Barnabé C, Tibayrenc M, Steurer FJ, Yabsley MJ. 2013. Genetic variation and exchange in Trypanosoma cruzi isolates from the United States. PLoS One. 8(2):e56198.
TCCC	Strain	TcI	United States	North	Texas	No	uk	Corpus Christi	uk	uk	Homo sapiens	Human	Primate	NA	Homo	Domestic	Nuclear & mitochondrial	MLST	MDH2, Tc52, DHFR-TS, COII, ND1	Roellig DM, Savage MY, Fujita AW, Barnabé C, Tibayrenc M, Steurer FJ, Yabsley MJ. 2013. Genetic variation and exchange in Trypanosoma cruzi isolates from the United States. PLoS One. 8(2):e56198.
Anonymous	Tissue	TcI	United States	North	Louisiana	No	uk	New Orleans	2009-2013	2009-2013	Neotoma floridana	Rat	Rodentia	NA	Neotoma	domestic	Nuclear	PCR band size	SL-IR, 24Sα rDNA & 18S	Herrera CP, Licon MH, Nation CS, Jameson SB, Wesson DM. 2015. Trypanosoma cruzi in small rodents and Triatoma sanguisuga from a rural area in New Orleans, Louisiana. Parasit Vectors. 8(1):730.
Anonymous	Tissue	TcI	United States	North	Louisiana	No	uk	New Orleans	2009-2013	2009-2013	Neotoma floridana	Rat	Rodentia	NA	Neotoma	domestic	Nuclear	PCR band size	SL-IR, 24Sα rDNA & 18S	Herrera CP, Licon MH, Nation CS, Jameson SB, Wesson DM. 2015. Trypanosoma cruzi in small rodents and Triatoma sanguisuga from a rural area in New Orleans, Louisiana. Parasit Vectors. 8(1):730.
Anonymous	Tissue	TcI	United States	North	Louisiana	No	uk	New Orleans	2009-2013	2009-2013	Peromyscus gossypinus or Mus musculus	Mouse	Rodentia	NA	Peromyscus or Mus	domestic	Nuclear	PCR band size	SL-IR, 24Sα rDNA & 18S	Herrera CP, Licon MH, Nation CS, Jameson SB, Wesson DM. 2015. Trypanosoma cruzi in small rodents and Triatoma sanguisuga from a rural area in New Orleans, Louisiana. Parasit Vectors. 8(1):730.
Anonymous	Tissue	TcI	United States	North	Louisiana	No	uk	New Orleans	2009-2013	2009-2013	Peromyscus gossypinus or Mus musculus	Mouse	Rodentia	NA	Peromyscus or Mus	domestic	Nuclear	PCR band size	SL-IR, 24Sα rDNA & 18S	Herrera CP, Licon MH, Nation CS, Jameson SB, Wesson DM. 2015. Trypanosoma cruzi in small rodents and Triatoma sanguisuga from a rural area in New Orleans, Louisiana. Parasit Vectors. 8(1):730.
Anonymous	Tissue	TcI	United States	North	Louisiana	No	uk	New Orleans	2009-2013	2009-2013	Peromyscus gossypinus or Mus musculus	Mouse	Rodentia	NA	Peromyscus or Mus	domestic	Nuclear	PCR band size	SL-IR, 24Sα rDNA & 18S	Herrera CP, Licon MH, Nation CS, Jameson SB, Wesson DM. 2015. Trypanosoma cruzi in small rodents and Triatoma sanguisuga from a rural area in New Orleans, Louisiana. Parasit Vectors. 8(1):730.
Anonymous	Tissue	TcI	United States	North	Louisiana	No	uk	New Orleans	2009-2013	2009-2013	Peromyscus gossypinus or Mus musculus	Mouse	Rodentia	NA	Peromyscus or Mus	domestic	Nuclear	PCR band size	SL-IR, 24Sα rDNA & 18S	Herrera CP, Licon MH, Nation CS, Jameson SB, Wesson DM. 2015. Trypanosoma cruzi in small rodents and Triatoma sanguisuga from a rural area in New Orleans, Louisiana. Parasit Vectors. 8(1):730.
Anonymous	Tissue	TcI	United States	North	Louisiana	No	uk	New Orleans	2009-2013	2009-2013	Peromyscus gossypinus or Mus musculus	Mouse	Rodentia	NA	Peromyscus or Mus	domestic	Nuclear	PCR band size	SL-IR, 24Sα rDNA & 18S	Herrera CP, Licon MH, Nation CS, Jameson SB, Wesson DM. 2015. Trypanosoma cruzi in small rodents and Triatoma sanguisuga from a rural area in New Orleans, Louisiana. Parasit Vectors. 8(1):730.
Anonymous	Tissue	TcI	United States	North	Louisiana	No	uk	New Orleans	2009-2013	2009-2013	Peromyscus gossypinus or Mus musculus	Mouse	Rodentia	NA	Peromyscus or Mus	domestic	Nuclear	PCR band size	SL-IR, 24Sα rDNA & 18S	Herrera CP, Licon MH, Nation CS, Jameson SB, Wesson DM. 2015. Trypanosoma cruzi in small rodents and Triatoma sanguisuga from a rural area in New Orleans, Louisiana. Parasit Vectors. 8(1):730.
Anonymous	Tissue	TcI	United States	North	Louisiana	No	uk	New Orleans	2009-2013	2009-2013	Peromyscus gossypinus or Mus musculus	Mouse	Rodentia	NA	Peromyscus or Mus	domestic	Nuclear	PCR band size	SL-IR, 24Sα rDNA & 18S	Herrera CP, Licon MH, Nation CS, Jameson SB, Wesson DM. 2015. Trypanosoma cruzi in small rodents and Triatoma sanguisuga from a rural area in New Orleans, Louisiana. Parasit Vectors. 8(1):730.
Anonymous	Tissue	TcI	United States	North	Louisiana	No	uk	New Orleans	2009-2013	2009-2013	Peromyscus gossypinus or Mus musculus	Mouse	Rodentia	NA	Peromyscus or Mus	domestic	Nuclear	PCR band size	SL-IR, 24Sα rDNA & 18S	Herrera CP, Licon MH, Nation CS, Jameson SB, Wesson DM. 2015. Trypanosoma cruzi in small rodents and Triatoma sanguisuga from a rural area in New Orleans, Louisiana. Parasit Vectors. 8(1):730.
Anonymous	Tissue	TcI	United States	North	Louisiana	No	uk	New Orleans	2009-2013	2009-2013	Peromyscus gossypinus or Mus musculus	Mouse	Rodentia	NA	Peromyscus or Mus	domestic	Nuclear	PCR band size	SL-IR, 24Sα rDNA & 18S	Herrera CP, Licon MH, Nation CS, Jameson SB, Wesson DM. 2015. Trypanosoma cruzi in small rodents and Triatoma sanguisuga from a rural area in New Orleans, Louisiana. Parasit Vectors. 8(1):730.
Anonymous	Tissue	TcI	United States	North	Louisiana	No	uk	New Orleans	2009-2013	2009-2013	Peromyscus gossypinus or Mus musculus	Mouse	Rodentia	NA	Peromyscus or Mus	domestic	Nuclear	PCR band size	SL-IR, 24Sα rDNA & 18S	Herrera CP, Licon MH, Nation CS, Jameson SB, Wesson DM. 2015. Trypanosoma cruzi in small rodents and Triatoma sanguisuga from a rural area in New Orleans, Louisiana. Parasit Vectors. 8(1):730.
Anonymous	Tissue	TcI	United States	North	Louisiana	No	uk	New Orleans	2009-2013	2009-2013	Peromyscus gossypinus or Mus musculus	Mouse	Rodentia	NA	Peromyscus or Mus	domestic	Nuclear	PCR band size	SL-IR, 24Sα rDNA & 18S	Herrera CP, Licon MH, Nation CS, Jameson SB, Wesson DM. 2015. Trypanosoma cruzi in small rodents and Triatoma sanguisuga from a rural area in New Orleans, Louisiana. Parasit Vectors. 8(1):730.
Anonymous	Tissue	TcI	United States	North	Louisiana	No	uk	New Orleans	2009-2013	2009-2013	Peromyscus gossypinus or Mus musculus	Mouse	Rodentia	NA	Peromyscus or Mus	domestic	Nuclear	PCR band size	SL-IR, 24Sα rDNA & 18S	Herrera CP, Licon MH, Nation CS, Jameson SB, Wesson DM. 2015. Trypanosoma cruzi in small rodents and Triatoma sanguisuga from a rural area in New Orleans, Louisiana. Parasit Vectors. 8(1):730.
Anonymous	Tissue	TcI	United States	North	Louisiana	No	uk	New Orleans	2009-2013	2009-2013	Peromyscus gossypinus or Mus musculus	Mouse	Rodentia	NA	Peromyscus or Mus	domestic	Nuclear	PCR band size	SL-IR, 24Sα rDNA & 18S	Herrera CP, Licon MH, Nation CS, Jameson SB, Wesson DM. 2015. Trypanosoma cruzi in small rodents and Triatoma sanguisuga from a rural area in New Orleans, Louisiana. Parasit Vectors. 8(1):730.
Anonymous	Tissue	TcI	United States	North	Louisiana	No	uk	New Orleans	2009-2013	2009-2013	Peromyscus gossypinus or Mus musculus	Mouse	Rodentia	NA	Peromyscus or Mus	domestic	Nuclear	PCR band size	SL-IR, 24Sα rDNA & 18S	Herrera CP, Licon MH, Nation CS, Jameson SB, Wesson DM. 2015. Trypanosoma cruzi in small rodents and Triatoma sanguisuga from a rural area in New Orleans, Louisiana. Parasit Vectors. 8(1):730.
Anonymous	Tissue	TcI	United States	North	Louisiana	No	uk	New Orleans	2009-2013	2009-2013	Peromyscus gossypinus or Mus musculus	Mouse	Rodentia	NA	Peromyscus or Mus	domestic	Nuclear	PCR band size	SL-IR, 24Sα rDNA & 18S	Herrera CP, Licon MH, Nation CS, Jameson SB, Wesson DM. 2015. Trypanosoma cruzi in small rodents and Triatoma sanguisuga from a rural area in New Orleans, Louisiana. Parasit Vectors. 8(1):730.
Anonymous	Tissue	TcI	United States	North	Louisiana	No	uk	New Orleans	2009-2013	2009-2013	Peromyscus gossypinus or Mus musculus	Mouse	Rodentia	NA	Peromyscus or Mus	domestic	Nuclear	PCR band size	SL-IR, 24Sα rDNA & 18S	Herrera CP, Licon MH, Nation CS, Jameson SB, Wesson DM. 2015. Trypanosoma cruzi in small rodents and Triatoma sanguisuga from a rural area in New Orleans, Louisiana. Parasit Vectors. 8(1):730.
Anonymous	Tissue	TcI	United States	North	Louisiana	No	uk	New Orleans	2009-2013	2009-2013	Peromyscus gossypinus or Mus musculus	Mouse	Rodentia	NA	Peromyscus or Mus	domestic	Nuclear	PCR band size	SL-IR, 24Sα rDNA & 18S	Herrera CP, Licon MH, Nation CS, Jameson SB, Wesson DM. 2015. Trypanosoma cruzi in small rodents and Triatoma sanguisuga from a rural area in New Orleans, Louisiana. Parasit Vectors. 8(1):730.
Raccoon1970	Strain	TcI	United States	North	New Orleans	No	uk	Covington	1970	1970	Procyon lotor	Raccoon	Carnivora	NA	Procyon	Sylvatic	Nuclear	MLEE	22 gene loci	Barnabé C, Brisse S, Tibayrenc M. 2000. Population structure and genetic typing of Trypanosoma cruzi, the agent of Chagas disease: a multilocus enzyme electrophoresis approach. Parasitology. 120 ( Pt 5):513-26.
FLRac13	Strain	TcI	United States	North	Florida	No	uk	Maclay State Park	uk	uk	Procyon lotor	Raccoon	Carnivora	NA	Procyon	Sylvatic	Nuclear & mitochondrial	MLST	MDH2, Tc52, DHFR-TS, COII, ND1	Roellig DM, Savage MY, Fujita AW, Barnabé C, Tibayrenc M, Steurer FJ, Yabsley MJ. 2013. Genetic variation and exchange in Trypanosoma cruzi isolates from the United States. PLoS One. 8(2):e56198.
BG08011	uk	TcI	United States	North		No		uk	uk	uk	Triatoma gerstaeckeri	Blood-sucking insect	Hemiptera	Triatomini	Triatoma	uk	Nuclear	PCR band size	SL-IR	Cura CI, Mejía-Jaramillo AM, Duffy T, Burgos JM, Rodriguero M, Cardinal MV, Kjos S, Gurgel-Gonçalves R, Blanchet D, De Pablos LM, Tomasini N, da Silva A, Russomando G, Cuba CA, Aznar C, Abate T, Levin MJ, Osuna A, Gürtler RE, Diosque P, Solari A, Triana-Chávez O, Schijman AG. 2010. Trypanosoma cruzi I genotypes in different geographical regions and transmission cycles based on a microsatellite mo…
USA1	uk	TcI	United States	North		No		uk	uk	uk	Triatoma gerstaeckeri	Blood-sucking insect	Hemiptera	Triatomini	Triatoma	uk	Nuclear	PCR band size	SL-IR	Cura CI, Mejía-Jaramillo AM, Duffy T, Burgos JM, Rodriguero M, Cardinal MV, Kjos S, Gurgel-Gonçalves R, Blanchet D, De Pablos LM, Tomasini N, da Silva A, Russomando G, Cuba CA, Aznar C, Abate T, Levin MJ, Osuna A, Gürtler RE, Diosque P, Solari A, Triana-Chávez O, Schijman AG. 2010. Trypanosoma cruzi I genotypes in different geographical regions and transmission cycles based on a microsatellite mo…
USA104	uk	TcI	United States	North	Texas	No	uk	uk	uk	uk	Triatoma gerstaeckeri	Blood-sucking insect	Hemiptera	Triatomini	Triatoma	uk	Nuclear	PCR band size	SL-IR	Cura CI, Mejía-Jaramillo AM, Duffy T, Burgos JM, Rodriguero M, Cardinal MV, Kjos S, Gurgel-Gonçalves R, Blanchet D, De Pablos LM, Tomasini N, da Silva A, Russomando G, Cuba CA, Aznar C, Abate T, Levin MJ, Osuna A, Gürtler RE, Diosque P, Solari A, Triana-Chávez O, Schijman AG. 2010. Trypanosoma cruzi I genotypes in different geographical regions and transmission cycles based on a microsatellite mo…
USA108	uk	TcI	United States	North	Texas	No	uk	uk	uk	uk	Triatoma gerstaeckeri	Blood-sucking insect	Hemiptera	Triatomini	Triatoma	uk	Nuclear	PCR band size	SL-IR	Cura CI, Mejía-Jaramillo AM, Duffy T, Burgos JM, Rodriguero M, Cardinal MV, Kjos S, Gurgel-Gonçalves R, Blanchet D, De Pablos LM, Tomasini N, da Silva A, Russomando G, Cuba CA, Aznar C, Abate T, Levin MJ, Osuna A, Gürtler RE, Diosque P, Solari A, Triana-Chávez O, Schijman AG. 2010. Trypanosoma cruzi I genotypes in different geographical regions and transmission cycles based on a microsatellite mo…
USA111	uk	TcI	United States	North	Texas	No	uk	uk	uk	uk	Triatoma gerstaeckeri	Blood-sucking insect	Hemiptera	Triatomini	Triatoma	uk	Nuclear	PCR band size	SL-IR	Cura CI, Mejía-Jaramillo AM, Duffy T, Burgos JM, Rodriguero M, Cardinal MV, Kjos S, Gurgel-Gonçalves R, Blanchet D, De Pablos LM, Tomasini N, da Silva A, Russomando G, Cuba CA, Aznar C, Abate T, Levin MJ, Osuna A, Gürtler RE, Diosque P, Solari A, Triana-Chávez O, Schijman AG. 2010. Trypanosoma cruzi I genotypes in different geographical regions and transmission cycles based on a microsatellite mo…
USA115	uk	TcI	United States	North	Texas	No	uk	uk	uk	uk	Triatoma gerstaeckeri	Blood-sucking insect	Hemiptera	Triatomini	Triatoma	uk	Nuclear	PCR band size	SL-IR	Cura CI, Mejía-Jaramillo AM, Duffy T, Burgos JM, Rodriguero M, Cardinal MV, Kjos S, Gurgel-Gonçalves R, Blanchet D, De Pablos LM, Tomasini N, da Silva A, Russomando G, Cuba CA, Aznar C, Abate T, Levin MJ, Osuna A, Gürtler RE, Diosque P, Solari A, Triana-Chávez O, Schijman AG. 2010. Trypanosoma cruzi I genotypes in different geographical regions and transmission cycles based on a microsatellite mo…
USA28	uk	TcI	United States	North		No		uk	uk	uk	Triatoma gerstaeckeri	Blood-sucking insect	Hemiptera	Triatomini	Triatoma	uk	Nuclear	PCR band size	SL-IR	Cura CI, Mejía-Jaramillo AM, Duffy T, Burgos JM, Rodriguero M, Cardinal MV, Kjos S, Gurgel-Gonçalves R, Blanchet D, De Pablos LM, Tomasini N, da Silva A, Russomando G, Cuba CA, Aznar C, Abate T, Levin MJ, Osuna A, Gürtler RE, Diosque P, Solari A, Triana-Chávez O, Schijman AG. 2010. Trypanosoma cruzi I genotypes in different geographical regions and transmission cycles based on a microsatellite mo…
Esc2	Abdomen	TcI	United States	North	California	No	San Diego	Escondido	July-August 2016	2012	Triatoma protracta	Blood-sucking insect	Hemiptera	Triatomini	Triatoma	Sylvatic	Nuclear & mitochondrial	PCR band size; PCR-RFLP; MLST	SL-IR & 24Sα rDNA; Gpi & HSP60; RB19, TR & COII-ND1	Shender LA, Lewis MD, Rejmanek D, Mazet JA. Molecular Diversity of Trypanosoma cruzi Detected in the Vector Triatoma protracta from California, USA. PLoS Negl Trop Dis. 2016 Jan 21;10(1):e0004291.
Esc264	Abdomen	TcI	United States	North	California	No	San Diego	Escondido	July-August 2016	2012	Triatoma protracta	Blood-sucking insect	Hemiptera	Triatomini	Triatoma	Sylvatic	Nuclear & mitochondrial	PCR band size; PCR-RFLP; MLST	SL-IR & 24Sα rDNA; Gpi & HSP60; RB19, TR & COII-ND1	Shender LA, Lewis MD, Rejmanek D, Mazet JA. Molecular Diversity of Trypanosoma cruzi Detected in the Vector Triatoma protracta from California, USA. PLoS Negl Trop Dis. 2016 Jan 21;10(1):e0004291.
Esc46	Abdomen	TcI	United States	North	California	No	San Diego	Escondido	July-August 2016	2012	Triatoma protracta	Blood-sucking insect	Hemiptera	Triatomini	Triatoma	Sylvatic	Nuclear & mitochondrial	PCR band size; PCR-RFLP; MLST	SL-IR & 24Sα rDNA; Gpi & HSP60; RB19, TR & COII-ND1	Shender LA, Lewis MD, Rejmanek D, Mazet JA. Molecular Diversity of Trypanosoma cruzi Detected in the Vector Triatoma protracta from California, USA. PLoS Negl Trop Dis. 2016 Jan 21;10(1):e0004291.
SoCal1	Abdomen	TcI	United States	North	California	No	Los Angeles	uk	April-July 2012 & June-August 2013	2012-2013	Triatoma protracta	Blood-sucking insect	Hemiptera	Triatomini	Triatoma	uk	Nuclear & mitochondrial	PCR band size; PCR-RFLP; MLST	SL-IR & 24Sα rDNA; Gpi & HSP60; RB19, TR & COII-ND1	Shender LA, Lewis MD, Rejmanek D, Mazet JA. Molecular Diversity of Trypanosoma cruzi Detected in the Vector Triatoma protracta from California, USA. PLoS Negl Trop Dis. 2016 Jan 21;10(1):e0004291.
SoCal2	Abdomen	TcI	United States	North	California	No	Los Angeles	uk	April-July 2012 & June-August 2013	2012-2013	Triatoma protracta	Blood-sucking insect	Hemiptera	Triatomini	Triatoma	uk	Nuclear & mitochondrial	PCR band size; PCR-RFLP; MLST	SL-IR & 24Sα rDNA; Gpi & HSP60; RB19, TR & COII-ND1	Shender LA, Lewis MD, Rejmanek D, Mazet JA. Molecular Diversity of Trypanosoma cruzi Detected in the Vector Triatoma protracta from California, USA. PLoS Negl Trop Dis. 2016 Jan 21;10(1):e0004291.
SoCal3	Abdomen	TcI	United States	North	California	No	Los Angeles	uk	April-July 2012 & June-August 2013	2012-2013	Triatoma protracta	Blood-sucking insect	Hemiptera	Triatomini	Triatoma	uk	Nuclear & mitochondrial	PCR band size; PCR-RFLP; MLST	SL-IR & 24Sα rDNA; Gpi & HSP60; RB19, TR & COII-ND1	Shender LA, Lewis MD, Rejmanek D, Mazet JA. Molecular Diversity of Trypanosoma cruzi Detected in the Vector Triatoma protracta from California, USA. PLoS Negl Trop Dis. 2016 Jan 21;10(1):e0004291.
Vall13	Abdomen	TcI	United States	North	California	No	Calavera	Vallecito	July-August 2015	2012	Triatoma protracta	Blood-sucking insect	Hemiptera	Triatomini	Triatoma	Sylvatic	Nuclear & mitochondrial	PCR band size; PCR-RFLP; MLST	SL-IR & 24Sα rDNA; Gpi & HSP60; RB19, TR & COII-ND1	Shender LA, Lewis MD, Rejmanek D, Mazet JA. Molecular Diversity of Trypanosoma cruzi Detected in the Vector Triatoma protracta from California, USA. PLoS Negl Trop Dis. 2016 Jan 21;10(1):e0004291.
Vall14	Abdomen	TcI	United States	North	California	No	Calavera	Vallecito	July-August 2016	2012	Triatoma protracta	Blood-sucking insect	Hemiptera	Triatomini	Triatoma	Sylvatic	Nuclear & mitochondrial	PCR band size; PCR-RFLP; MLST	SL-IR & 24Sα rDNA; Gpi & HSP60; RB19, TR & COII-ND1	Shender LA, Lewis MD, Rejmanek D, Mazet JA. Molecular Diversity of Trypanosoma cruzi Detected in the Vector Triatoma protracta from California, USA. PLoS Negl Trop Dis. 2016 Jan 21;10(1):e0004291.
Vall3	Abdomen	TcI	United States	North	California	No	Calavera	Vallecito	July-August 2012	2012	Triatoma protracta	Blood-sucking insect	Hemiptera	Triatomini	Triatoma	Sylvatic	Nuclear & mitochondrial	PCR band size; PCR-RFLP; MLST	SL-IR & 24Sα rDNA; Gpi & HSP60; RB19, TR & COII-ND1	Shender LA, Lewis MD, Rejmanek D, Mazet JA. Molecular Diversity of Trypanosoma cruzi Detected in the Vector Triatoma protracta from California, USA. PLoS Negl Trop Dis. 2016 Jan 21;10(1):e0004291.
Vall7	Abdomen	TcI	United States	North	California	No	Calavera	Vallecito	July-August 2013	2012	Triatoma protracta	Blood-sucking insect	Hemiptera	Triatomini	Triatoma	Sylvatic	Nuclear & mitochondrial	PCR band size; PCR-RFLP; MLST	SL-IR & 24Sα rDNA; Gpi & HSP60; RB19, TR & COII-ND1	Shender LA, Lewis MD, Rejmanek D, Mazet JA. Molecular Diversity of Trypanosoma cruzi Detected in the Vector Triatoma protracta from California, USA. PLoS Negl Trop Dis. 2016 Jan 21;10(1):e0004291.
Vall8	Abdomen	TcI	United States	North	California	No	Calavera	Vallecito	July-August 2014	2012	Triatoma protracta	Blood-sucking insect	Hemiptera	Triatomini	Triatoma	Sylvatic	Nuclear & mitochondrial	PCR band size; PCR-RFLP; MLST	SL-IR & 24Sα rDNA; Gpi & HSP60; RB19, TR & COII-ND1	Shender LA, Lewis MD, Rejmanek D, Mazet JA. Molecular Diversity of Trypanosoma cruzi Detected in the Vector Triatoma protracta from California, USA. PLoS Negl Trop Dis. 2016 Jan 21;10(1):e0004291.
Anonymous	Digestive tract	TcI	United States	North	Texas	No	uk	Indio Mountains ResearchStation	June-2013	2013	Triatoma rubida	Blood-sucking insect	Hemiptera	Triatomini	Triatoma	Sylvatic	Nuclear	RFLP	TcSC5D	Buhaya MH, Galvan S, Maldonado RA.2015. Incidence of Trypanosoma cruzi infection in triatomines collected at Indio Mountains Research Station. Acta Trop. 150:97-9.
Anonymous	Digestive tract	TcI	United States	North	Texas	No	uk	Indio Mountains ResearchStation	June-2013	2013	Triatoma rubida	Blood-sucking insect	Hemiptera	Triatomini	Triatoma	Sylvatic	Nuclear	RFLP	TcSC5D	Buhaya MH, Galvan S, Maldonado RA.2015. Incidence of Trypanosoma cruzi infection in triatomines collected at Indio Mountains Research Station. Acta Trop. 150:97-9.
Anonymous	Digestive tract	TcI	United States	North	Texas	No	uk	Indio Mountains ResearchStation	June-2013	2013	Triatoma rubida	Blood-sucking insect	Hemiptera	Triatomini	Triatoma	Sylvatic	Nuclear	RFLP	TcSC5D	Buhaya MH, Galvan S, Maldonado RA.2015. Incidence of Trypanosoma cruzi infection in triatomines collected at Indio Mountains Research Station. Acta Trop. 150:97-9.
Anonymous	Digestive tract	TcI	United States	North	Texas	No	uk	Indio Mountains ResearchStation	June-2013	2013	Triatoma rubida	Blood-sucking insect	Hemiptera	Triatomini	Triatoma	Sylvatic	Nuclear	RFLP	TcSC5D	Buhaya MH, Galvan S, Maldonado RA.2015. Incidence of Trypanosoma cruzi infection in triatomines collected at Indio Mountains Research Station. Acta Trop. 150:97-9.
Anonymous	Digestive tract	TcI	United States	North	Texas	No	uk	Indio Mountains ResearchStation	June-2013	2013	Triatoma rubida	Blood-sucking insect	Hemiptera	Triatomini	Triatoma	Sylvatic	Nuclear	RFLP	TcSC5D	Buhaya MH, Galvan S, Maldonado RA.2015. Incidence of Trypanosoma cruzi infection in triatomines collected at Indio Mountains Research Station. Acta Trop. 150:97-9.
Anonymous	Digestive tract	TcI	United States	North	Texas	No	uk	Indio Mountains ResearchStation	June-2013	2013	Triatoma rubida	Blood-sucking insect	Hemiptera	Triatomini	Triatoma	Sylvatic	Nuclear	RFLP	TcSC5D	Buhaya MH, Galvan S, Maldonado RA.2015. Incidence of Trypanosoma cruzi infection in triatomines collected at Indio Mountains Research Station. Acta Trop. 150:97-9.
Anonymous	Digestive tract	TcI	United States	North	Texas	No	uk	Indio Mountains ResearchStation	June-2013	2013	Triatoma rubida	Blood-sucking insect	Hemiptera	Triatomini	Triatoma	Sylvatic	Nuclear	RFLP	TcSC5D	Buhaya MH, Galvan S, Maldonado RA.2015. Incidence of Trypanosoma cruzi infection in triatomines collected at Indio Mountains Research Station. Acta Trop. 150:97-9.
Anonymous	Digestive tract	TcI	United States	North	Texas	No	uk	Indio Mountains ResearchStation	June-2013	2013	Triatoma rubida	Blood-sucking insect	Hemiptera	Triatomini	Triatoma	Sylvatic	Nuclear	RFLP	TcSC5D	Buhaya MH, Galvan S, Maldonado RA.2015. Incidence of Trypanosoma cruzi infection in triatomines collected at Indio Mountains Research Station. Acta Trop. 150:97-9.
Anonymous	Digestive tract	TcI	United States	North	Texas	No	uk	Indio Mountains ResearchStation	June-2013	2013	Triatoma rubida	Blood-sucking insect	Hemiptera	Triatomini	Triatoma	Sylvatic	Nuclear	RFLP	TcSC5D	Buhaya MH, Galvan S, Maldonado RA.2015. Incidence of Trypanosoma cruzi infection in triatomines collected at Indio Mountains Research Station. Acta Trop. 150:97-9.
Anonymous	Digestive tract	TcI	United States	North	Texas	No	uk	Indio Mountains ResearchStation	June-2013	2013	Triatoma rubida	Blood-sucking insect	Hemiptera	Triatomini	Triatoma	Sylvatic	Nuclear	RFLP	TcSC5D	Buhaya MH, Galvan S, Maldonado RA.2015. Incidence of Trypanosoma cruzi infection in triatomines collected at Indio Mountains Research Station. Acta Trop. 150:97-9.
Anonymous	Digestive tract	TcI	United States	North	Texas	No	uk	Indio Mountains ResearchStation	June-2013	2013	Triatoma rubida	Blood-sucking insect	Hemiptera	Triatomini	Triatoma	Sylvatic	Nuclear	RFLP	TcSC5D	Buhaya MH, Galvan S, Maldonado RA.2015. Incidence of Trypanosoma cruzi infection in triatomines collected at Indio Mountains Research Station. Acta Trop. 150:97-9.
Anonymous	Digestive tract	TcI	United States	North	Texas	No	uk	Indio Mountains ResearchStation	June-2013	2013	Triatoma rubida	Blood-sucking insect	Hemiptera	Triatomini	Triatoma	Sylvatic	Nuclear	RFLP	TcSC5D	Buhaya MH, Galvan S, Maldonado RA.2015. Incidence of Trypanosoma cruzi infection in triatomines collected at Indio Mountains Research Station. Acta Trop. 150:97-9.
Anonymous	Digestive tract	TcI	United States	North	Texas	No	uk	Indio Mountains ResearchStation	June-2013	2013	Triatoma rubida	Blood-sucking insect	Hemiptera	Triatomini	Triatoma	Sylvatic	Nuclear	RFLP	TcSC5D	Buhaya MH, Galvan S, Maldonado RA.2015. Incidence of Trypanosoma cruzi infection in triatomines collected at Indio Mountains Research Station. Acta Trop. 150:97-9.
Anonymous	Digestive tract	TcI	United States	North	Texas	No	uk	Indio Mountains ResearchStation	June-2013	2013	Triatoma rubida	Blood-sucking insect	Hemiptera	Triatomini	Triatoma	Sylvatic	Nuclear	RFLP	TcSC5D	Buhaya MH, Galvan S, Maldonado RA.2015. Incidence of Trypanosoma cruzi infection in triatomines collected at Indio Mountains Research Station. Acta Trop. 150:97-9.
Anonymous	Digestive tract	TcI	United States	North	Texas	No	uk	Indio Mountains ResearchStation	June-2013	2013	Triatoma rubida	Blood-sucking insect	Hemiptera	Triatomini	Triatoma	Sylvatic	Nuclear	RFLP	TcSC5D	Buhaya MH, Galvan S, Maldonado RA.2015. Incidence of Trypanosoma cruzi infection in triatomines collected at Indio Mountains Research Station. Acta Trop. 150:97-9.
Anonymous	Digestive tract	TcI	United States	North	Texas	No	uk	Indio Mountains ResearchStation	June-2013	2013	Triatoma rubida	Blood-sucking insect	Hemiptera	Triatomini	Triatoma	Sylvatic	Nuclear	RFLP	TcSC5D	Buhaya MH, Galvan S, Maldonado RA.2015. Incidence of Trypanosoma cruzi infection in triatomines collected at Indio Mountains Research Station. Acta Trop. 150:97-9.
Anonymous	Digestive tract	TcI	United States	North	Texas	No	uk	Indio Mountains ResearchStation	June-2013	2013	Triatoma rubida	Blood-sucking insect	Hemiptera	Triatomini	Triatoma	Sylvatic	Nuclear	RFLP	TcSC5D	Buhaya MH, Galvan S, Maldonado RA.2015. Incidence of Trypanosoma cruzi infection in triatomines collected at Indio Mountains Research Station. Acta Trop. 150:97-9.
Anonymous	Digestive tract	TcI	United States	North	Texas	No	uk	Indio Mountains ResearchStation	June-2013	2013	Triatoma rubida	Blood-sucking insect	Hemiptera	Triatomini	Triatoma	Sylvatic	Nuclear	RFLP	TcSC5D	Buhaya MH, Galvan S, Maldonado RA.2015. Incidence of Trypanosoma cruzi infection in triatomines collected at Indio Mountains Research Station. Acta Trop. 150:97-9.
Anonymous	Digestive tract	TcI	United States	North	Texas	No	uk	Indio Mountains ResearchStation	June-2013	2013	Triatoma rubida	Blood-sucking insect	Hemiptera	Triatomini	Triatoma	Sylvatic	Nuclear	RFLP	TcSC5D	Buhaya MH, Galvan S, Maldonado RA.2015. Incidence of Trypanosoma cruzi infection in triatomines collected at Indio Mountains Research Station. Acta Trop. 150:97-9.
Anonymous	Digestive tract	TcI	United States	North	Texas	No	uk	Indio Mountains ResearchStation	June-2013	2013	Triatoma rubida	Blood-sucking insect	Hemiptera	Triatomini	Triatoma	Sylvatic	Nuclear	RFLP	TcSC5D	Buhaya MH, Galvan S, Maldonado RA.2015. Incidence of Trypanosoma cruzi infection in triatomines collected at Indio Mountains Research Station. Acta Trop. 150:97-9.
Anonymous	Digestive tract	TcI	United States	North	Texas	No	uk	Indio Mountains ResearchStation	June-2013	2013	Triatoma rubida	Blood-sucking insect	Hemiptera	Triatomini	Triatoma	Sylvatic	Nuclear	RFLP	TcSC5D	Buhaya MH, Galvan S, Maldonado RA.2015. Incidence of Trypanosoma cruzi infection in triatomines collected at Indio Mountains Research Station. Acta Trop. 150:97-9.
Anonymous	Digestive tract	TcI	United States	North	Texas	No	uk	Indio Mountains ResearchStation	June-2013	2013	Triatoma rubida	Blood-sucking insect	Hemiptera	Triatomini	Triatoma	Sylvatic	Nuclear	RFLP	TcSC5D	Buhaya MH, Galvan S, Maldonado RA.2015. Incidence of Trypanosoma cruzi infection in triatomines collected at Indio Mountains Research Station. Acta Trop. 150:97-9.
Anonymous	Digestive tract	TcI	United States	North	Texas	No	uk	Indio Mountains ResearchStation	June-2013	2013	Triatoma rubida	Blood-sucking insect	Hemiptera	Triatomini	Triatoma	Sylvatic	Nuclear	RFLP	TcSC5D	Buhaya MH, Galvan S, Maldonado RA.2015. Incidence of Trypanosoma cruzi infection in triatomines collected at Indio Mountains Research Station. Acta Trop. 150:97-9.
Anonymous	Digestive tract	TcI	United States	North	Texas	No	uk	Indio Mountains ResearchStation	June-2013	2013	Triatoma rubida	Blood-sucking insect	Hemiptera	Triatomini	Triatoma	Sylvatic	Nuclear	RFLP	TcSC5D	Buhaya MH, Galvan S, Maldonado RA.2015. Incidence of Trypanosoma cruzi infection in triatomines collected at Indio Mountains Research Station. Acta Trop. 150:97-9.
Florida	Strain	TcI	United States	North	Florida	No	uk	Gainesville	uk	uk	Triatoma sanguisuga	Blood-sucking insect	Hemiptera	Triatomini	Triatoma	Sylvatic	Nuclear	MLEE	22 gene loci	Barnabé C, Brisse S, Tibayrenc M. 2000. Population structure and genetic typing of Trypanosoma cruzi, the agent of Chagas disease: a multilocus enzyme electrophoresis approach. Parasitology. 120 ( Pt 5):513-26.
Gretna1980	Strain	TcI	United States	North	New Orleans	No	uk	uk	1980	1980	Triatoma sanguisuga	Blood-sucking insect	Hemiptera	Triatomini	Triatoma	Sylvatic	Nuclear	MLEE	22 gene loci	Barnabé C, Brisse S, Tibayrenc M. 2000. Population structure and genetic typing of Trypanosoma cruzi, the agent of Chagas disease: a multilocus enzyme electrophoresis approach. Parasitology. 120 ( Pt 5):513-26.
WB1F	Strain	TcI	United States	North	Louisiana	No	uk	New Orleans	2009-2013	2009-2013	Triatoma sanguisuga	Blood-sucking insect	Hemiptera	Triatomini	Triatoma	domestic	Nuclear	PCR band size	SL-IR, 24Sα rDNA & 18S	Herrera CP, Licon MH, Nation CS, Jameson SB, Wesson DM. 2015. Trypanosoma cruzi in small rodents and Triatoma sanguisuga from a rural area in New Orleans, Louisiana. Parasit Vectors. 8(1):730.
WB2F	Strain	TcI	United States	North	Louisiana	No	uk	New Orleans	2009-2013	2009-2013	Triatoma sanguisuga	Blood-sucking insect	Hemiptera	Triatomini	Triatoma	domestic	Nuclear	PCR band size	SL-IR, 24Sα rDNA & 18S	Herrera CP, Licon MH, Nation CS, Jameson SB, Wesson DM. 2015. Trypanosoma cruzi in small rodents and Triatoma sanguisuga from a rural area in New Orleans, Louisiana. Parasit Vectors. 8(1):730.
WB3F	Strain	TcI	United States	North	Louisiana	No	uk	New Orleans	2009-2013	2009-2013	Triatoma sanguisuga	Blood-sucking insect	Hemiptera	Triatomini	Triatoma	domestic	Nuclear	PCR band size	SL-IR, 24Sα rDNA & 18S	Herrera CP, Licon MH, Nation CS, Jameson SB, Wesson DM. 2015. Trypanosoma cruzi in small rodents and Triatoma sanguisuga from a rural area in New Orleans, Louisiana. Parasit Vectors. 8(1):730.
WB4	Strain	TcI	United States	North	Louisiana	No	uk	New Orleans	2009-2013	2009-2013	Triatoma sanguisuga	Blood-sucking insect	Hemiptera	Triatomini	Triatoma	domestic	Nuclear	PCR band size	SL-IR, 24Sα rDNA & 18S	Herrera CP, Licon MH, Nation CS, Jameson SB, Wesson DM. 2015. Trypanosoma cruzi in small rodents and Triatoma sanguisuga from a rural area in New Orleans, Louisiana. Parasit Vectors. 8(1):730.
WB758	Strain	TcI	United States	North	Louisiana	No	uk	New Orleans	2009-2012	2009-2013	Triatoma sanguisuga	Blood-sucking insect	Hemiptera	Triatomini	Triatoma	domestic	Nuclear	PCR band size	SL-IR, 24Sα rDNA & 18S	Herrera CP, Licon MH, Nation CS, Jameson SB, Wesson DM. 2015. Trypanosoma cruzi in small rodents and Triatoma sanguisuga from a rural area in New Orleans, Louisiana. Parasit Vectors. 8(1):730.
WB759	Strain	TcI	United States	North	Louisiana	No	uk	New Orleans	2009-2013	2009-2013	Triatoma sanguisuga	Blood-sucking insect	Hemiptera	Triatomini	Triatoma	domestic	Nuclear	PCR band size	SL-IR, 24Sα rDNA & 18S	Herrera CP, Licon MH, Nation CS, Jameson SB, Wesson DM. 2015. Trypanosoma cruzi in small rodents and Triatoma sanguisuga from a rural area in New Orleans, Louisiana. Parasit Vectors. 8(1):730.
Anonymous	Tissue	TcII	United States	North	Louisiana	No	uk	New Orleans	2009-2013	2009-2013	Neotoma floridana	Rat	Rodentia	NA	Neotoma	domestic	Nuclear	PCR band size	SL-IR, 24Sα rDNA & 18S	Herrera CP, Licon MH, Nation CS, Jameson SB, Wesson DM. 2015. Trypanosoma cruzi in small rodents and Triatoma sanguisuga from a rural area in New Orleans, Louisiana. Parasit Vectors. 8(1):730.
Anonymous	Tissue	TcII	United States	North	Louisiana	No	uk	New Orleans	2009-2013	2009-2013	Neotoma floridana	Mouse	Rodentia	NA	Peromyscus or Mus	domestic	Nuclear	PCR band size	SL-IR, 24Sα rDNA & 18S	Herrera CP, Licon MH, Nation CS, Jameson SB, Wesson DM. 2015. Trypanosoma cruzi in small rodents and Triatoma sanguisuga from a rural area in New Orleans, Louisiana. Parasit Vectors. 8(1):730.
Anonymous	Tissue	TcII	United States	North	Louisiana	No	uk	New Orleans	2009-2013	2009-2013	Peromyscus gossypinus or Mus musculus	Mouse	Rodentia	NA	Peromyscus or Mus	domestic	Nuclear	PCR band size	SL-IR, 24Sα rDNA & 18S	Herrera CP, Licon MH, Nation CS, Jameson SB, Wesson DM. 2015. Trypanosoma cruzi in small rodents and Triatoma sanguisuga from a rural area in New Orleans, Louisiana. Parasit Vectors. 8(1):730.
Anonymous	Tissue	TcII	United States	North	Louisiana	No	uk	New Orleans	2009-2013	2009-2013	Peromyscus gossypinus or Mus musculus	Mouse	Rodentia	NA	Peromyscus or Mus	domestic	Nuclear	PCR band size	SL-IR, 24Sα rDNA & 18S	Herrera CP, Licon MH, Nation CS, Jameson SB, Wesson DM. 2015. Trypanosoma cruzi in small rodents and Triatoma sanguisuga from a rural area in New Orleans, Louisiana. Parasit Vectors. 8(1):730.
Anonymous	Tissue	TcII	United States	North	Louisiana	No	uk	New Orleans	2009-2013	2009-2013	Peromyscus gossypinus or Mus musculus	Mouse	Rodentia	NA	Peromyscus or Mus	domestic	Nuclear	PCR band size	SL-IR, 24Sα rDNA & 18S	Herrera CP, Licon MH, Nation CS, Jameson SB, Wesson DM. 2015. Trypanosoma cruzi in small rodents and Triatoma sanguisuga from a rural area in New Orleans, Louisiana. Parasit Vectors. 8(1):730.
DogTheis	Strain	TcIV	United States	North	uk	No	uk	uk	uk	uk	Canis familiaris	Dog	Carnivora	NA	Canis	Domestic	Nuclear	MLEE	22 gene loci	Barnabé C, Brisse S, Tibayrenc M. 2000. Population structure and genetic typing of Trypanosoma cruzi, the agent of Chagas disease: a multilocus enzyme electrophoresis approach. Parasitology. 120 ( Pt 5):513-26.
CaesarDog	Strain	TcIV	United States	North	uk	No	uk	uk	uk	uk	Canis familiaris	Dog	Carnivora	NA	Canis	Domestic	Nuclear & mitochondrial	MLST	MDH2, Tc52, DHFR-TS, COII, ND1	Roellig DM, Savage MY, Fujita AW, Barnabé C, Tibayrenc M, Steurer FJ, Yabsley MJ. 2013. Genetic variation and exchange in Trypanosoma cruzi isolates from the United States. PLoS One. 8(2):e56198.
GriffinDog	Strain	TcIV	United States	North	Tennessee	No	uk	Hillsboro	uk	uk	Canis familiaris	Dog	Carnivora	NA	Canis	Domestic	Nuclear & mitochondrial	MLST	MDH2, Tc52, DHFR-TS, COII, ND1	Roellig DM, Savage MY, Fujita AW, Barnabé C, Tibayrenc M, Steurer FJ, Yabsley MJ. 2013. Genetic variation and exchange in Trypanosoma cruzi isolates from the United States. PLoS One. 8(2):e56198.
OKDog	Strain	TcIV	United States	North	Oklahoma	No	uk	Bartlesville	uk	uk	Canis familiaris	Dog	Carnivora	NA	Canis	Domestic	Nuclear & mitochondrial	MLST	MDH2, Tc52, DHFR-TS, COII, ND1	Roellig DM, Savage MY, Fujita AW, Barnabé C, Tibayrenc M, Steurer FJ, Yabsley MJ. 2013. Genetic variation and exchange in Trypanosoma cruzi isolates from the United States. PLoS One. 8(2):e56198.
SamanthaDog	Strain	TcIV	United States	North	South Carolina	No	uk	uk	uk	uk	Canis familiaris	Dog	Carnivora	NA	Canis	Domestic	Nuclear & mitochondrial	MLST	MDH2, Tc52, DHFR-TS, COII, ND1	Roellig DM, Savage MY, Fujita AW, Barnabé C, Tibayrenc M, Steurer FJ, Yabsley MJ. 2013. Genetic variation and exchange in Trypanosoma cruzi isolates from the United States. PLoS One. 8(2):e56198.
Smokey	Strain	TcIV	United States	North	South Carolina	No	uk	uk	uk	uk	Canis familiaris	Dog	Carnivora	NA	Canis	Domestic	Nuclear & mitochondrial	MLST	MDH2, Tc52, DHFR-TS, COII, ND1	Roellig DM, Savage MY, Fujita AW, Barnabé C, Tibayrenc M, Steurer FJ, Yabsley MJ. 2013. Genetic variation and exchange in Trypanosoma cruzi isolates from the United States. PLoS One. 8(2):e56198.
TexasTheis	Strain	TcIV	United States	North	uk	No	uk	uk	uk	uk	Macaca mulatta	Rhesus monkey	Primate	NA	Macaca	Sylvatic	Nuclear	MLEE	22 gene loci	Barnabé C, Brisse S, Tibayrenc M. 2000. Population structure and genetic typing of Trypanosoma cruzi, the agent of Chagas disease: a multilocus enzyme electrophoresis approach. Parasitology. 120 ( Pt 5):513-26.
Anonymous	Tissue	TcIV	United States	North	Louisiana	No	uk	New Orleans	2009-2013	2009-2013	Neotoma floridana	Rat	Rodentia	NA	Neotoma	domestic	Nuclear	PCR band size	SL-IR, 24Sα rDNA & 18S	Herrera CP, Licon MH, Nation CS, Jameson SB, Wesson DM. 2015. Trypanosoma cruzi in small rodents and Triatoma sanguisuga from a rural area in New Orleans, Louisiana. Parasit Vectors. 8(1):730.
Anonymous	Tissue	TcIV	United States	North	Louisiana	No	uk	New Orleans	2009-2013	2009-2013	Neotoma floridana	Mouse	Rodentia	NA	Peromyscus or Mus	domestic	Nuclear	PCR band size	SL-IR, 24Sα rDNA & 18S	Herrera CP, Licon MH, Nation CS, Jameson SB, Wesson DM. 2015. Trypanosoma cruzi in small rodents and Triatoma sanguisuga from a rural area in New Orleans, Louisiana. Parasit Vectors. 8(1):730.
92122102R	Strain	TcIV	United States	North	Georgia	No	uk	Statesboro Bulloch Co	1992	1992	Procyon lotor	Raccoon	Carnivora	NA	Procyon	Sylvatic	Nuclear	MLEE	22 gene loci	Barnabé C, Brisse S, Tibayrenc M. 2000. Population structure and genetic typing of Trypanosoma cruzi, the agent of Chagas disease: a multilocus enzyme electrophoresis approach. Parasitology. 120 ( Pt 5):513-26.
93040701R	Strain	TcIV	United States	North	Georgia	No	uk	Statesboro Bulloch Co	1993	1993	Procyon lotor	Raccoon	Carnivora	NA	Procyon	Sylvatic	Nuclear	MLEE	22 gene loci	Barnabé C, Brisse S, Tibayrenc M. 2000. Population structure and genetic typing of Trypanosoma cruzi, the agent of Chagas disease: a multilocus enzyme electrophoresis approach. Parasitology. 120 ( Pt 5):513-26.
93053102R	Strain	TcIV	United States	North	Georgia	No	uk	Harrold Preserve Candler Co.	1993	1993	Procyon lotor	Raccoon	Carnivora	NA	Procyon	Sylvatic	Nuclear	MLEE	22 gene loci	Barnabé C, Brisse S, Tibayrenc M. 2000. Population structure and genetic typing of Trypanosoma cruzi, the agent of Chagas disease: a multilocus enzyme electrophoresis approach. Parasitology. 120 ( Pt 5):513-26.
93071502R	Strain	TcIV	United States	North	Georgia	No	uk	Fort Stewart Bryan Co.	1993	1993	Procyon lotor	Raccoon	Carnivora	NA	Procyon	Sylvatic	Nuclear	MLEE	22 gene loci	Barnabé C, Brisse S, Tibayrenc M. 2000. Population structure and genetic typing of Trypanosoma cruzi, the agent of Chagas disease: a multilocus enzyme electrophoresis approach. Parasitology. 120 ( Pt 5):513-26.
93072805R	Strain	TcIV	United States	North	Georgia	No	uk	Fort Stewart Bryan Co.	1993	1993	Procyon lotor	Raccoon	Carnivora	NA	Procyon	Sylvatic	Nuclear	MLEE	22 gene loci	Barnabé C, Brisse S, Tibayrenc M. 2000. Population structure and genetic typing of Trypanosoma cruzi, the agent of Chagas disease: a multilocus enzyme electrophoresis approach. Parasitology. 120 ( Pt 5):513-26.
STC10R	Strain	TcIV	United States	North	Georgia	No	uk	St. Catherines Island Liberty Co	1993	1993	Procyon lotor	Raccoon	Carnivora	NA	Procyon	Sylvatic	Nuclear	MLEE	22 gene loci	Barnabé C, Brisse S, Tibayrenc M. 2000. Population structure and genetic typing of Trypanosoma cruzi, the agent of Chagas disease: a multilocus enzyme electrophoresis approach. Parasitology. 120 ( Pt 5):513-26.
STC13R	Strain	TcIV	United States	North	Georgia	No	uk	St. Catherines Island Liberty Co	1993	1993	Procyon lotor	Raccoon	Carnivora	NA	Procyon	Sylvatic	Nuclear	MLEE	22 gene loci	Barnabé C, Brisse S, Tibayrenc M. 2000. Population structure and genetic typing of Trypanosoma cruzi, the agent of Chagas disease: a multilocus enzyme electrophoresis approach. Parasitology. 120 ( Pt 5):513-26.
STC15R	Strain	TcIV	United States	North	Georgia	No	uk	St. Catherines Island Liberty Co	1993	1993	Procyon lotor	Raccoon	Carnivora	NA	Procyon	Sylvatic	Nuclear	MLEE	22 gene loci	Barnabé C, Brisse S, Tibayrenc M. 2000. Population structure and genetic typing of Trypanosoma cruzi, the agent of Chagas disease: a multilocus enzyme electrophoresis approach. Parasitology. 120 ( Pt 5):513-26.
STC16R	Strain	TcIV	United States	North	Georgia	No	uk	St. Catherines Island Liberty Co	1993-09-04	1993	Procyon lotor	Raccoon	Carnivora	NA	Procyon	Sylvatic	Nuclear	MLEE	22 gene loci	Barnabé C, Brisse S, Tibayrenc M. 2000. Population structure and genetic typing of Trypanosoma cruzi, the agent of Chagas disease: a multilocus enzyme electrophoresis approach. Parasitology. 120 ( Pt 5):513-26.
STC26R	Strain	TcIV	United States	North	Georgia	No	uk	St. Catherines Island dump	1994-01-09	1994	Procyon lotor	Raccoon	Carnivora	NA	Procyon	Sylvatic	Nuclear	MLEE	22 gene loci	Barnabé C, Brisse S, Tibayrenc M. 2000. Population structure and genetic typing of Trypanosoma cruzi, the agent of Chagas disease: a multilocus enzyme electrophoresis approach. Parasitology. 120 ( Pt 5):513-26.
STC33R	Strain	TcIV	United States	North	Georgia	No	uk	St. Catherines Island King New Ground RdS of King Dock	1994-03-09	1994	Procyon lotor	Raccoon	Carnivora	NA	Procyon	Sylvatic	Nuclear	MLEE	22 gene loci	Barnabé C, Brisse S, Tibayrenc M. 2000. Population structure and genetic typing of Trypanosoma cruzi, the agent of Chagas disease: a multilocus enzyme electrophoresis approach. Parasitology. 120 ( Pt 5):513-26.
STC35R	Strain	TcIV	United States	North	Georgia	No	uk	St. Catherines Island Sofengineers Rd	1995-04-09	1995	Procyon lotor	Raccoon	Carnivora	NA	Procyon	Sylvatic	Nuclear	MLEE	22 gene loci	Barnabé C, Brisse S, Tibayrenc M. 2000. Population structure and genetic typing of Trypanosoma cruzi, the agent of Chagas disease: a multilocus enzyme electrophoresis approach. Parasitology. 120 ( Pt 5):513-26.
STC36R	Strain	TcIV	United States	North	Georgia	No	uk	St. Catherines Island Cracker Tom Causewayinmarsh	1995-04-09	1995	Procyon lotor	Raccoon	Carnivora	NA	Procyon	Sylvatic	Nuclear	MLEE	22 gene loci	Barnabé C, Brisse S, Tibayrenc M. 2000. Population structure and genetic typing of Trypanosoma cruzi, the agent of Chagas disease: a multilocus enzyme electrophoresis approach. Parasitology. 120 ( Pt 5):513-26.
STC39R	Strain	TcIV	United States	North	Georgia	No	uk	St. Catherines Island Cracker Tom Causewayinmarsh	1994	1994	Procyon lotor	Raccoon	Carnivora	NA	Procyon	Sylvatic	Nuclear	MLEE	22 gene loci	Barnabé C, Brisse S, Tibayrenc M. 2000. Population structure and genetic typing of Trypanosoma cruzi, the agent of Chagas disease: a multilocus enzyme electrophoresis approach. Parasitology. 120 ( Pt 5):513-26.
STC45R	Strain	TcIV	United States	North	Georgia	No	uk	St .Catherines Island South Beach Rd near marsh	1994-06-09	1994	Procyon lotor	Raccoon	Carnivora	NA	Procyon	Sylvatic	Nuclear	MLEE	22 gene loci	Barnabé C, Brisse S, Tibayrenc M. 2000. Population structure and genetic typing of Trypanosoma cruzi, the agent of Chagas disease: a multilocus enzyme electrophoresis approach. Parasitology. 120 ( Pt 5):513-26.
STC49R	Strain	TcIV	United States	North	Georgia	No	uk	St. Catherines Island South Beach Rd in marsh	1994-07-09	1994	Procyon lotor	Raccoon	Carnivora	NA	Procyon	Sylvatic	Nuclear	MLEE	22 gene loci	Barnabé C, Brisse S, Tibayrenc M. 2000. Population structure and genetic typing of Trypanosoma cruzi, the agent of Chagas disease: a multilocus enzyme electrophoresis approach. Parasitology. 120 ( Pt 5):513-26.
STC50R	Strain	TcIV	United States	North	Georgia	No	uk	St. Catherines Island South Beach Rd in marsh	1994-07-09	1994	Procyon lotor	Raccoon	Carnivora	NA	Procyon	Sylvatic	Nuclear	MLEE	22 gene loci	Barnabé C, Brisse S, Tibayrenc M. 2000. Population structure and genetic typing of Trypanosoma cruzi, the agent of Chagas disease: a multilocus enzyme electrophoresis approach. Parasitology. 120 ( Pt 5):513-26.
STC54R	Strain	TcIV	United States	North	Georgia	No	uk	St. Catherines Island South end near cabins	1994-08-09	1994	Procyon lotor	Raccoon	Carnivora	NA	Procyon	Sylvatic	Nuclear	MLEE	22 gene loci	Barnabé C, Brisse S, Tibayrenc M. 2000. Population structure and genetic typing of Trypanosoma cruzi, the agent of Chagas disease: a multilocus enzyme electrophoresis approach. Parasitology. 120 ( Pt 5):513-26.
STC5R	Strain	TcIV	United States	North	Georgia	No	uk	St. Catherines Island Liberty Co	1993-09-01	1993	Procyon lotor	Raccoon	Carnivora	NA	Procyon	Sylvatic	Nuclear	MLEE	22 gene loci	Barnabé C, Brisse S, Tibayrenc M. 2000. Population structure and genetic typing of Trypanosoma cruzi, the agent of Chagas disease: a multilocus enzyme electrophoresis approach. Parasitology. 120 ( Pt 5):513-26.
STC9R	Strain	TcIV	United States	North	Georgia	No	uk	St. Catherines Island Liberty Co	1993-09-03	1993	Procyon lotor	Raccoon	Carnivora	NA	Procyon	Sylvatic	Nuclear	MLEE	22 gene loci	Barnabé C, Brisse S, Tibayrenc M. 2000. Population structure and genetic typing of Trypanosoma cruzi, the agent of Chagas disease: a multilocus enzyme electrophoresis approach. Parasitology. 120 ( Pt 5):513-26.
FLRac13	Strain	TcIV	United States	North	Florida	No	uk	Maclay State Park	uk	uk	Procyon lotor	Raccoon	Carnivora	NA	Procyon	Sylvatic	Nuclear & mitochondrial	MLST	MDH2, Tc52, DHFR-TS, COII, ND1	Roellig DM, Savage MY, Fujita AW, Barnabé C, Tibayrenc M, Steurer FJ, Yabsley MJ. 2013. Genetic variation and exchange in Trypanosoma cruzi isolates from the United States. PLoS One. 8(2):e56198.
FLRac15	Strain	TcIV	United States	North	Florida	No	uk	Wakulla Springs	uk	uk	Procyon lotor	Raccoon	Carnivora	NA	Procyon	Sylvatic	Nuclear & mitochondrial	MLST	MDH2, Tc52, DHFR-TS, COII, ND1	Roellig DM, Savage MY, Fujita AW, Barnabé C, Tibayrenc M, Steurer FJ, Yabsley MJ. 2013. Genetic variation and exchange in Trypanosoma cruzi isolates from the United States. PLoS One. 8(2):e56198.
FLRac30	Strain	TcIV	United States	North	Florida	No	uk	Wakulla Springs	uk	uk	Procyon lotor	Raccoon	Carnivora	NA	Procyon	Sylvatic	Nuclear & mitochondrial	MLST	MDH2, Tc52, DHFR-TS, COII, ND1	Roellig DM, Savage MY, Fujita AW, Barnabé C, Tibayrenc M, Steurer FJ, Yabsley MJ. 2013. Genetic variation and exchange in Trypanosoma cruzi isolates from the United States. PLoS One. 8(2):e56198.
FLRac46	Strain	TcIV	United States	North	Florida	No	uk	Tall Timbers	uk	uk	Procyon lotor	Raccoon	Carnivora	NA	Procyon	Sylvatic	Nuclear & mitochondrial	MLST	MDH2, Tc52, DHFR-TS, COII, ND1	Roellig DM, Savage MY, Fujita AW, Barnabé C, Tibayrenc M, Steurer FJ, Yabsley MJ. 2013. Genetic variation and exchange in Trypanosoma cruzi isolates from the United States. PLoS One. 8(2):e56198.
FLRac5	Strain	TcIV	United States	North	Florida	No	uk	Torreya State Park	uk	uk	Procyon lotor	Raccoon	Carnivora	NA	Procyon	Sylvatic	Nuclear & mitochondrial	MLST	MDH2, Tc52, DHFR-TS, COII, ND1	Roellig DM, Savage MY, Fujita AW, Barnabé C, Tibayrenc M, Steurer FJ, Yabsley MJ. 2013. Genetic variation and exchange in Trypanosoma cruzi isolates from the United States. PLoS One. 8(2):e56198.
FLRac7	Strain	TcIV	United States	North	Florida	No	uk	Lake Talquin	uk	uk	Procyon lotor	Raccoon	Carnivora	NA	Procyon	Sylvatic	Nuclear & mitochondrial	MLST	MDH2, Tc52, DHFR-TS, COII, ND1	Roellig DM, Savage MY, Fujita AW, Barnabé C, Tibayrenc M, Steurer FJ, Yabsley MJ. 2013. Genetic variation and exchange in Trypanosoma cruzi isolates from the United States. PLoS One. 8(2):e56198.
FLRac9	Strain	TcIV	United States	North	Florida	No	uk	Torreya State Park	uk	uk	Procyon lotor	Raccoon	Carnivora	NA	Procyon	Sylvatic	Nuclear & mitochondrial	MLST	MDH2, Tc52, DHFR-TS, COII, ND1	Roellig DM, Savage MY, Fujita AW, Barnabé C, Tibayrenc M, Steurer FJ, Yabsley MJ. 2013. Genetic variation and exchange in Trypanosoma cruzi isolates from the United States. PLoS One. 8(2):e56198.
GARac107	Strain	TcIV	United States	North	Georgia	No	uk	Ossabaw Island	uk	uk	Procyon lotor	Raccoon	Carnivora	NA	Procyon	Sylvatic	Nuclear & mitochondrial	MLST	MDH2, Tc52, DHFR-TS, COII, ND1	Roellig DM, Savage MY, Fujita AW, Barnabé C, Tibayrenc M, Steurer FJ, Yabsley MJ. 2013. Genetic variation and exchange in Trypanosoma cruzi isolates from the United States. PLoS One. 8(2):e56198.
GARac134	Strain	TcIV	United States	North	Georgia	No	uk	Whitehall Forest	uk	uk	Procyon lotor	Raccoon	Carnivora	NA	Procyon	Sylvatic	Nuclear & mitochondrial	MLST	MDH2, Tc52, DHFR-TS, COII, ND1	Roellig DM, Savage MY, Fujita AW, Barnabé C, Tibayrenc M, Steurer FJ, Yabsley MJ. 2013. Genetic variation and exchange in Trypanosoma cruzi isolates from the United States. PLoS One. 8(2):e56198.
GARac143	Strain	TcIV	United States	North	Georgia	No	uk	Athens	uk	uk	Procyon lotor	Raccoon	Carnivora	NA	Procyon	Sylvatic	Nuclear & mitochondrial	MLST	MDH2, Tc52, DHFR-TS, COII, ND1	Roellig DM, Savage MY, Fujita AW, Barnabé C, Tibayrenc M, Steurer FJ, Yabsley MJ. 2013. Genetic variation and exchange in Trypanosoma cruzi isolates from the United States. PLoS One. 8(2):e56198.
GARac45	Strain	TcIV	United States	North	Georgia	No	uk	Skidaway Island	uk	uk	Procyon lotor	Raccoon	Carnivora	NA	Procyon	Sylvatic	Nuclear & mitochondrial	MLST	MDH2, Tc52, DHFR-TS, COII, ND1	Roellig DM, Savage MY, Fujita AW, Barnabé C, Tibayrenc M, Steurer FJ, Yabsley MJ. 2013. Genetic variation and exchange in Trypanosoma cruzi isolates from the United States. PLoS One. 8(2):e56198.
GARac69	Strain	TcIV	United States	North	Georgia	No	uk	Athens	uk	uk	Procyon lotor	Raccoon	Carnivora	NA	Procyon	Sylvatic	Nuclear & mitochondrial	MLST	MDH2, Tc52, DHFR-TS, COII, ND1	Roellig DM, Savage MY, Fujita AW, Barnabé C, Tibayrenc M, Steurer FJ, Yabsley MJ. 2013. Genetic variation and exchange in Trypanosoma cruzi isolates from the United States. PLoS One. 8(2):e56198.
MarylandRac	Strain	TcIV	United States	North	Maryland	No	uk	Laurel, MD	uk	uk	Procyon lotor	Raccoon	Carnivora	NA	Procyon	Sylvatic	Nuclear & mitochondrial	MLST	MDH2, Tc52, DHFR-TS, COII, ND1	Roellig DM, Savage MY, Fujita AW, Barnabé C, Tibayrenc M, Steurer FJ, Yabsley MJ. 2013. Genetic variation and exchange in Trypanosoma cruzi isolates from the United States. PLoS One. 8(2):e56198.
TNRac18	Strain	TcIV	United States	North	Tennessee	No	uk	Rutherford Co.	uk	uk	Procyon lotor	Raccoon	Carnivora	NA	Procyon	Sylvatic	Nuclear & mitochondrial	MLST	MDH2, Tc52, DHFR-TS, COII, ND1	Roellig DM, Savage MY, Fujita AW, Barnabé C, Tibayrenc M, Steurer FJ, Yabsley MJ. 2013. Genetic variation and exchange in Trypanosoma cruzi isolates from the United States. PLoS One. 8(2):e56198.
Esc19	Abdomen	TcIV	United States	North	California	No	San Diego	Escondido	July-August 2016	2012	Triatoma protracta	Blood-sucking insect	Hemiptera	Triatomini	Triatoma	Sylvatic	Nuclear & mitochondrial	PCR band size; PCR-RFLP; MLST	SL-IR & 24Sα rDNA; Gpi & HSP60; RB19, TR & COII-ND1	Shender LA, Lewis MD, Rejmanek D, Mazet JA. Molecular Diversity of Trypanosoma cruzi Detected in the Vector Triatoma protracta from California, USA. PLoS Negl Trop Dis. 2016 Jan 21;10(1):e0004291.
Tsang_5	Strain	TcIV	United States	North	Georgia	No	uk	Bullooch Co. north of Statesboro	1993-07-24	1993	Triatoma sanguisuga	Blood-sucking insect	Hemiptera	Triatomini	Triatoma	Sylvatic	Nuclear	MLEE	22 gene loci	Barnabé C, Brisse S, Tibayrenc M. 2000. Population structure and genetic typing of Trypanosoma cruzi, the agent of Chagas disease: a multilocus enzyme electrophoresis approach. Parasitology. 120 ( Pt 5):513-26.
GASk1	Strain	TcIV	United States	North	Georgia	No	uk	Ludiwici	uk	uk	uk	Skunk	Carnivora	NA	uk	Sylvatic	Nuclear & mitochondrial	MLST	MDH2, Tc52, DHFR-TS, COII, ND1	Roellig DM, Savage MY, Fujita AW, Barnabé C, Tibayrenc M, Steurer FJ, Yabsley MJ. 2013. Genetic variation and exchange in Trypanosoma cruzi isolates from the United States. PLoS One. 8(2):e56198.
GAArm20	Strain	TcIV	United States	North	Georgia	No	uk	Ossabaw Island	uk	uk	uk	Armadillo	Cingulata	NA	uk	Sylvatic	Nuclear & mitochondrial	MLST	MDH2, Tc52, DHFR-TS, COII, ND1	Roellig DM, Savage MY, Fujita AW, Barnabé C, Tibayrenc M, Steurer FJ, Yabsley MJ. 2013. Genetic variation and exchange in Trypanosoma cruzi isolates from the United States. PLoS One. 8(2):e56198.
clarence	Strain	TcIV	United States	North	Georgia	No	uk	St. Catherine’s Island	uk	uk	uk	RT lemur	Primate	NA	uk	Sylvatic	Nuclear & mitochondrial	MLST	MDH2, Tc52, DHFR-TS, COII, ND1	Roellig DM, Savage MY, Fujita AW, Barnabé C, Tibayrenc M, Steurer FJ, Yabsley MJ. 2013. Genetic variation and exchange in Trypanosoma cruzi isolates from the United States. PLoS One. 8(2):e56198.
Meg	Strain	TcIV	United States	North	Georgia	No	uk	St. Catherine’s Island	uk	uk	uk	RT lemur	Primate	NA	uk	Sylvatic	Nuclear & mitochondrial	MLST	MDH2, Tc52, DHFR-TS, COII, ND1	Roellig DM, Savage MY, Fujita AW, Barnabé C, Tibayrenc M, Steurer FJ, Yabsley MJ. 2013. Genetic variation and exchange in Trypanosoma cruzi isolates from the United States. PLoS One. 8(2):e56198.
Nilda	Strain	TcIV	United States	North	Georgia	No	uk	St. Catherine’s Island	uk	uk	uk	RT lemur	Primate	NA	uk	Sylvatic	Nuclear & mitochondrial	MLST	MDH2, Tc52, DHFR-TS, COII, ND1	Roellig DM, Savage MY, Fujita AW, Barnabé C, Tibayrenc M, Steurer FJ, Yabsley MJ. 2013. Genetic variation and exchange in Trypanosoma cruzi isolates from the United States. PLoS One. 8(2):e56198.
EPP29	Strain	TcI	Argentina	South	Chaco	No	uk	El Picazo	1999-09-02	1999	Canis familiaris	Dog	Carnivora	NA	Canis	Domestic	Nuclear	MLEE	22 gene loci	Barnabé C, Brisse S, Tibayrenc M. 2000. Population structure and genetic typing of Trypanosoma cruzi, the agent of Chagas disease: a multilocus enzyme electrophoresis approach. Parasitology. 120 ( Pt 5):513-26.
Anonymous	Strain	TcI	Argentina	South	Santiago del Estero	No	uk	Amama	2000-2006	2006	Canis familiaris	Dog	Carnivora	NA	Canis	Domestic	Nuclear	PCR band size	24Sα rDNA; SL-IR; 18S rDNA; A10 fragment	Cardinal MV, Lauricella MA, Ceballos LA, Lanati L, Marcet PL, Levin MJ, Kitron U, Gürtler RE, Schijman AG. 2008. Molecular epidemiology of domestic and sylvatic Trypanosoma cruzi infection in rural northwestern Argentina. Int J Parasitol. 38(13):1533-43.
Anonymous	Strain	TcI	Argentina	South	Santiago del Estero	No	uk	Amama	2000-2006	2006	Canis familiaris	Dog	Carnivora	NA	Canis	Domestic	Nuclear	PCR band size	24Sα rDNA; SL-IR; 18S rDNA; A10 fragment	Cardinal MV, Lauricella MA, Ceballos LA, Lanati L, Marcet PL, Levin MJ, Kitron U, Gürtler RE, Schijman AG. 2008. Molecular epidemiology of domestic and sylvatic Trypanosoma cruzi infection in rural northwestern Argentina. Int J Parasitol. 38(13):1533-43.
A-26b-2-motoH	uk	TcI	Argentina	South	Santiago del Estero	No	uk	Amama	uk	uk	Canis familiaris	Dog	Carnivora	NA	Canis	Domestic	Nuclear	PCR band size	SL-IR	Cura CI, Mejía-Jaramillo AM, Duffy T, Burgos JM, Rodriguero M, Cardinal MV, Kjos S, Gurgel-Gonçalves R, Blanchet D, De Pablos LM, Tomasini N, da Silva A, Russomando G, Cuba CA, Aznar C, Abate T, Levin MJ, Osuna A, Gürtler RE, Diosque P, Solari A, Triana-Chávez O, Schijman AG. 2010. Trypanosoma cruzi I genotypes in different geographical regions and transmission cycles based on a microsatellite mo…
Anonymous	Blood	TcI	Argentina	South	Chaco	No	12 de Octubre	El Palmar	2010	2010	Canis familiaris	Dog	Carnivora	NA	Canis	Domestic	Mitochondrial	PCR-DNA hybridization	kDNA minicircle	Monje-Rumi MM, Brandán CP, Ragone PG, Tomasini N, Lauthier JJ, Alberti D'Amato AM, Cimino RO, Orellana V, Basombrío MA, Diosque P. 2015. Trypanosoma cruzi diversity in the Gran Chaco: Mixed infections and differential host distribution of TcV and TcVI. Infect Genet Evol. 29:53-9.
Anonymous	Blood	TcI	Argentina	South	Chaco	No	12 de Octubre	El Palmar	2010	2010	Canis familiaris	Dog	Carnivora	NA	Canis	Domestic	Mitochondrial	PCR-DNA hybridization	kDNA minicircle	Monje-Rumi MM, Brandán CP, Ragone PG, Tomasini N, Lauthier JJ, Alberti D'Amato AM, Cimino RO, Orellana V, Basombrío MA, Diosque P. 2015. Trypanosoma cruzi diversity in the Gran Chaco: Mixed infections and differential host distribution of TcV and TcVI. Infect Genet Evol. 29:53-9.
Anonymous	Blood	TcI	Argentina	South	Chaco	No	12 de Octubre	El Palmar	2010	2010	Canis familiaris	Dog	Carnivora	NA	Canis	Domestic	Mitochondrial	PCR-DNA hybridization	kDNA minicircle	Monje-Rumi MM, Brandán CP, Ragone PG, Tomasini N, Lauthier JJ, Alberti D'Amato AM, Cimino RO, Orellana V, Basombrío MA, Diosque P. 2015. Trypanosoma cruzi diversity in the Gran Chaco: Mixed infections and differential host distribution of TcV and TcVI. Infect Genet Evol. 29:53-9.
Anonymous	Blood	TcI	Argentina	South	Chaco	No	12 de Octubre	El Palmar	2010	2010	Canis familiaris	Dog	Carnivora	NA	Canis	Domestic	Mitochondrial	PCR-DNA hybridization	kDNA minicircle	Monje-Rumi MM, Brandán CP, Ragone PG, Tomasini N, Lauthier JJ, Alberti D'Amato AM, Cimino RO, Orellana V, Basombrío MA, Diosque P. 2015. Trypanosoma cruzi diversity in the Gran Chaco: Mixed infections and differential host distribution of TcV and TcVI. Infect Genet Evol. 29:53-9.
Anonymous	Blood	TcI	Argentina	South	Chaco	No	12 de Octubre	El Palmar	2010	2010	Canis familiaris	Dog	Carnivora	NA	Canis	Domestic	Mitochondrial	PCR-DNA hybridization	kDNA minicircle	Monje-Rumi MM, Brandán CP, Ragone PG, Tomasini N, Lauthier JJ, Alberti D'Amato AM, Cimino RO, Orellana V, Basombrío MA, Diosque P. 2015. Trypanosoma cruzi diversity in the Gran Chaco: Mixed infections and differential host distribution of TcV and TcVI. Infect Genet Evol. 29:53-9.
Anonymous	Blood	TcI	Argentina	South	Chaco	No	12 de Octubre	El Palmar	2010	2010	Canis familiaris	Dog	Carnivora	NA	Canis	Domestic	Mitochondrial	PCR-DNA hybridization	kDNA minicircle	Monje-Rumi MM, Brandán CP, Ragone PG, Tomasini N, Lauthier JJ, Alberti D'Amato AM, Cimino RO, Orellana V, Basombrío MA, Diosque P. 2015. Trypanosoma cruzi diversity in the Gran Chaco: Mixed infections and differential host distribution of TcV and TcVI. Infect Genet Evol. 29:53-9.
Anonymous	Blood	TcI	Argentina	South	Chaco	No	12 de Octubre	El Palmar	2010	2010	Canis familiaris	Dog	Carnivora	NA	Canis	Domestic	Mitochondrial	PCR-DNA hybridization	kDNA minicircle	Monje-Rumi MM, Brandán CP, Ragone PG, Tomasini N, Lauthier JJ, Alberti D'Amato AM, Cimino RO, Orellana V, Basombrío MA, Diosque P. 2015. Trypanosoma cruzi diversity in the Gran Chaco: Mixed infections and differential host distribution of TcV and TcVI. Infect Genet Evol. 29:53-9.
Anonymous	Blood	TcI	Argentina	South	Chaco	No	12 de Octubre	Las Leonas	2008	2008	Canis familiaris	Dog	Carnivora	NA	Canis	Domestic	Mitochondrial	PCR-DNA hybridization	kDNA minicircle	Monje-Rumi MM, Brandán CP, Ragone PG, Tomasini N, Lauthier JJ, Alberti D'Amato AM, Cimino RO, Orellana V, Basombrío MA, Diosque P. 2015. Trypanosoma cruzi diversity in the Gran Chaco: Mixed infections and differential host distribution of TcV and TcVI. Infect Genet Evol. 29:53-9.
Anonymous	Blood	TcI	Argentina	South	Chaco	No	12 de Octubre	Las Leonas	2008	2008	Canis familiaris	Dog	Carnivora	NA	Canis	Domestic	Mitochondrial	PCR-DNA hybridization	kDNA minicircle	Monje-Rumi MM, Brandán CP, Ragone PG, Tomasini N, Lauthier JJ, Alberti D'Amato AM, Cimino RO, Orellana V, Basombrío MA, Diosque P. 2015. Trypanosoma cruzi diversity in the Gran Chaco: Mixed infections and differential host distribution of TcV and TcVI. Infect Genet Evol. 29:53-9.
LL040-P33R1	Strain	TcI	Argentina	South	Chaco	No	12 de octubre	Las Leonas	uk	uk	Canis familiaris	Dog	Carnivora	NA	Canis	Domestic	Nuclear	Sequencing	SL-IR	Tomasini N, Lauthier JJ, Monje Rumi MM, Ragone PG, Alberti D'Amato AA, Pérez Brandan C, Cura CI, Schijman AG, Barnabé C, Tibayrenc M, Basombrío MA, Falla A, Herrera C, Guhl F, Diosque P. 2011. Interest and limitations of Spliced Leader Intergenic Region sequences for analyzing Trypanosoma cruzi I phylogenetic diversity in the Argentinean Chaco. Infect Genet Evol. 11(2):300-7.
LL051-P23R0	Strain	TcI	Argentina	South	Chaco	No	12 de octubre	Las Leonas	uk	uk	Canis familiaris	Dog	Carnivora	NA	Canis	Domestic	Nuclear	Sequencing	SL-IR	Tomasini N, Lauthier JJ, Monje Rumi MM, Ragone PG, Alberti D'Amato AA, Pérez Brandan C, Cura CI, Schijman AG, Barnabé C, Tibayrenc M, Basombrío MA, Falla A, Herrera C, Guhl F, Diosque P. 2011. Interest and limitations of Spliced Leader Intergenic Region sequences for analyzing Trypanosoma cruzi I phylogenetic diversity in the Argentinean Chaco. Infect Genet Evol. 11(2):300-7.
PalDa1	Strain	TcI	Argentina	South	Chaco	No	12 de octubre	El Palmar	2001-03-23	2001	Didelphis albiventris	White-eared Opossum	Didelphimorphia	NA	Didelphis	Sylvatic	Nuclear	MLEE	22 gene loci	Barnabé C, Brisse S, Tibayrenc M. 2000. Population structure and genetic typing of Trypanosoma cruzi, the agent of Chagas disease: a multilocus enzyme electrophoresis approach. Parasitology. 120 ( Pt 5):513-26.
PalDa20	Strain	TcI	Argentina	South	Chaco	No	12 de octubre	El Palmar	2001-12-02	2001	Didelphis albiventris	White-eared Opossum	Didelphimorphia	NA	Didelphis	Sylvatic	Nuclear	MLEE	22 gene loci	Barnabé C, Brisse S, Tibayrenc M. 2000. Population structure and genetic typing of Trypanosoma cruzi, the agent of Chagas disease: a multilocus enzyme electrophoresis approach. Parasitology. 120 ( Pt 5):513-26.
PalDa21	Strain	TcI	Argentina	South	Chaco	No	12 de octubre	El Palmar	2001-12-02	2001	Didelphis albiventris	White-eared Opossum	Didelphimorphia	NA	Didelphis	Sylvatic	Nuclear	MLEE	22 gene loci	Barnabé C, Brisse S, Tibayrenc M. 2000. Population structure and genetic typing of Trypanosoma cruzi, the agent of Chagas disease: a multilocus enzyme electrophoresis approach. Parasitology. 120 ( Pt 5):513-26.
PalDa3	Strain	TcI	Argentina	South	Chaco	No	12 de octubre	El Palmar	2001-11-28	2001	Didelphis albiventris	White-eared Opossum	Didelphimorphia	NA	Didelphis	Sylvatic	Nuclear	MLEE	22 gene loci	Barnabé C, Brisse S, Tibayrenc M. 2000. Population structure and genetic typing of Trypanosoma cruzi, the agent of Chagas disease: a multilocus enzyme electrophoresis approach. Parasitology. 120 ( Pt 5):513-26.
PalDa4	Strain	TcI	Argentina	South	Chaco	No	12 de octubre	El Palmar	2001-11-30	2001	Didelphis albiventris	White-eared Opossum	Didelphimorphia	NA	Didelphis	Sylvatic	Nuclear	MLEE	22 gene loci	Barnabé C, Brisse S, Tibayrenc M. 2000. Population structure and genetic typing of Trypanosoma cruzi, the agent of Chagas disease: a multilocus enzyme electrophoresis approach. Parasitology. 120 ( Pt 5):513-26.
PalDa5	Strain	TcI	Argentina	South	Chaco	No	12 de octubre	El Palmar	2001-11-30	2001	Didelphis albiventris	White-eared Opossum	Didelphimorphia	NA	Didelphis	Sylvatic	Nuclear	MLEE	22 gene loci	Barnabé C, Brisse S, Tibayrenc M. 2000. Population structure and genetic typing of Trypanosoma cruzi, the agent of Chagas disease: a multilocus enzyme electrophoresis approach. Parasitology. 120 ( Pt 5):513-26.
TeDa2	Strain	TcI	Argentina	South	Chacabuco	No			2001-03-22	2001	Didelphis albiventris	White-eared opossum	Didelphimorphia	NA	Didelphis	Sylvatic	Nuclear	MLEE	22 gene loci	Barnabé C, Brisse S, Tibayrenc M. 2000. Population structure and genetic typing of Trypanosoma cruzi, the agent of Chagas disease: a multilocus enzyme electrophoresis approach. Parasitology. 120 ( Pt 5):513-26.
Anonymous	Strain	TcI	Argentina	South	Santiago del Estero	No	uk	Amama	2000-2006	2006	Didelphis albiventris	White-eared Opossum	Didelphimorphia	NA	Didelphis	Sylvatic	Nuclear	PCR band size	24Sα rDNA; SL-IR; 18S rDNA; A10 fragment	Cardinal MV, Lauricella MA, Ceballos LA, Lanati L, Marcet PL, Levin MJ, Kitron U, Gürtler RE, Schijman AG. 2008. Molecular epidemiology of domestic and sylvatic Trypanosoma cruzi infection in rural northwestern Argentina. Int J Parasitol. 38(13):1533-43.
Anonymous	Strain	TcI	Argentina	South	Santiago del Estero	No	uk	Amama	2000-2006	2006	Didelphis albiventris	White-eared Opossum	Didelphimorphia	NA	Didelphis	Sylvatic	Nuclear	PCR band size	24Sα rDNA; SL-IR; 18S rDNA; A10 fragment	Cardinal MV, Lauricella MA, Ceballos LA, Lanati L, Marcet PL, Levin MJ, Kitron U, Gürtler RE, Schijman AG. 2008. Molecular epidemiology of domestic and sylvatic Trypanosoma cruzi infection in rural northwestern Argentina. Int J Parasitol. 38(13):1533-43.
Anonymous	Strain	TcI	Argentina	South	Santiago del Estero	No	uk	Amama	2000-2006	2006	Didelphis albiventris	White-eared Opossum	Didelphimorphia	NA	Didelphis	Sylvatic	Nuclear	PCR band size	24Sα rDNA; SL-IR; 18S rDNA; A10 fragment	Cardinal MV, Lauricella MA, Ceballos LA, Lanati L, Marcet PL, Levin MJ, Kitron U, Gürtler RE, Schijman AG. 2008. Molecular epidemiology of domestic and sylvatic Trypanosoma cruzi infection in rural northwestern Argentina. Int J Parasitol. 38(13):1533-43.
Anonymous	Strain	TcI	Argentina	South	Santiago del Estero	No	uk	Amama	2000-2006	2006	Didelphis albiventris	White-eared Opossum	Didelphimorphia	NA	Didelphis	Sylvatic	Nuclear	PCR band size	24Sα rDNA; SL-IR; 18S rDNA; A10 fragment	Cardinal MV, Lauricella MA, Ceballos LA, Lanati L, Marcet PL, Levin MJ, Kitron U, Gürtler RE, Schijman AG. 2008. Molecular epidemiology of domestic and sylvatic Trypanosoma cruzi infection in rural northwestern Argentina. Int J Parasitol. 38(13):1533-43.
Anonymous	Strain	TcI	Argentina	South	Santiago del Estero	No	uk	Amama	2000-2006	2006	Didelphis albiventris	White-eared Opossum	Didelphimorphia	NA	Didelphis	Sylvatic	Nuclear	PCR band size	24Sα rDNA; SL-IR; 18S rDNA; A10 fragment	Cardinal MV, Lauricella MA, Ceballos LA, Lanati L, Marcet PL, Levin MJ, Kitron U, Gürtler RE, Schijman AG. 2008. Molecular epidemiology of domestic and sylvatic Trypanosoma cruzi infection in rural northwestern Argentina. Int J Parasitol. 38(13):1533-43.
Anonymous	Strain	TcI	Argentina	South	Santiago del Estero	No	Moreno	Amamá	2003-2004	2003-2004	Didelphis albiventris	Common Opossum	Didelphimorphia	NA	Didelphis	Sylvatic	Nuclear	PCR band size	SL-IR; 18S rDNA; 24S rDNA; A10 fragment	Ceballos LA, Cardinal MV, Vazquez-Prokopec GM, Lauricella MA, Orozco MM, Cortinas R, Schijman AG, Levin MJ, Kitron U, Gürtler RE. Long-term reduction of Trypanosoma cruzi infection in sylvatic mammals following deforestation and sustained vector surveillance in northwestern Argentina. Acta Trop. 2006 Jul;98(3):286-96.
Anonymous	Strain	TcI	Argentina	South	Santiago del Estero	No	Moreno	Amamá	2003-2004	2003-2004	Didelphis albiventris	Common Opossum	Didelphimorphia	NA	Didelphis	Sylvatic	Nuclear	PCR band size	SL-IR; 18S rDNA; 24S rDNA; A10 fragment	Ceballos LA, Cardinal MV, Vazquez-Prokopec GM, Lauricella MA, Orozco MM, Cortinas R, Schijman AG, Levin MJ, Kitron U, Gürtler RE. Long-term reduction of Trypanosoma cruzi infection in sylvatic mammals following deforestation and sustained vector surveillance in northwestern Argentina. Acta Trop. 2006 Jul;98(3):286-96.
Anonymous	Strain	TcI	Argentina	South	Santiago del Estero	No	Moreno	Amamá	2003-2004	2003-2004	Didelphis albiventris	Common Opossum	Didelphimorphia	NA	Didelphis	Sylvatic	Nuclear	PCR band size	SL-IR; 18S rDNA; 24S rDNA; A10 fragment	Ceballos LA, Cardinal MV, Vazquez-Prokopec GM, Lauricella MA, Orozco MM, Cortinas R, Schijman AG, Levin MJ, Kitron U, Gürtler RE. Long-term reduction of Trypanosoma cruzi infection in sylvatic mammals following deforestation and sustained vector surveillance in northwestern Argentina. Acta Trop. 2006 Jul;98(3):286-96.
COMA375	uk	TcI	Argentina	South	Santiago del Estero	No	uk	uk	uk	uk	Didelphis albiventris	White-eared Opossum	Didelphimorphia	NA	Didelphis	Sylvatic	Nuclear	PCR band size	SL-IR	Cura CI, Mejía-Jaramillo AM, Duffy T, Burgos JM, Rodriguero M, Cardinal MV, Kjos S, Gurgel-Gonçalves R, Blanchet D, De Pablos LM, Tomasini N, da Silva A, Russomando G, Cuba CA, Aznar C, Abate T, Levin MJ, Osuna A, Gürtler RE, Diosque P, Solari A, Triana-Chávez O, Schijman AG. 2010. Trypanosoma cruzi I genotypes in different geographical regions and transmission cycles based on a microsatellite mo…
COMA665	uk	TcI	Argentina	South	Santiago del Estero	No	uk	uk	uk	uk	Didelphis albiventris	White-eared Opossum	Didelphimorphia	NA	Didelphis	Sylvatic	Nuclear	PCR band size	SL-IR	Cura CI, Mejía-Jaramillo AM, Duffy T, Burgos JM, Rodriguero M, Cardinal MV, Kjos S, Gurgel-Gonçalves R, Blanchet D, De Pablos LM, Tomasini N, da Silva A, Russomando G, Cuba CA, Aznar C, Abate T, Levin MJ, Osuna A, Gürtler RE, Diosque P, Solari A, Triana-Chávez O, Schijman AG. 2010. Trypanosoma cruzi I genotypes in different geographical regions and transmission cycles based on a microsatellite mo…
COMA701	uk	TcI	Argentina	South	Santiago del Estero	No	uk	uk	uk	uk	Didelphis albiventris	White-eared Opossum	Didelphimorphia	NA	Didelphis	Sylvatic	Nuclear	PCR band size	SL-IR	Cura CI, Mejía-Jaramillo AM, Duffy T, Burgos JM, Rodriguero M, Cardinal MV, Kjos S, Gurgel-Gonçalves R, Blanchet D, De Pablos LM, Tomasini N, da Silva A, Russomando G, Cuba CA, Aznar C, Abate T, Levin MJ, Osuna A, Gürtler RE, Diosque P, Solari A, Triana-Chávez O, Schijman AG. 2010. Trypanosoma cruzi I genotypes in different geographical regions and transmission cycles based on a microsatellite mo…
COMA729	uk	TcI	Argentina	South	Santiago del Estero	No	uk	uk	uk	uk	Didelphis albiventris	White-eared Opossum	Didelphimorphia	NA	Didelphis	Sylvatic	Nuclear	PCR band size	SL-IR	Cura CI, Mejía-Jaramillo AM, Duffy T, Burgos JM, Rodriguero M, Cardinal MV, Kjos S, Gurgel-Gonçalves R, Blanchet D, De Pablos LM, Tomasini N, da Silva A, Russomando G, Cuba CA, Aznar C, Abate T, Levin MJ, Osuna A, Gürtler RE, Diosque P, Solari A, Triana-Chávez O, Schijman AG. 2010. Trypanosoma cruzi I genotypes in different geographical regions and transmission cycles based on a microsatellite mo…
TEDA	Strain	TcI	Argentina	South	Chaco	No	uk	uk	2001-03-22	2001	Didelphis albiventris	White-eared Opossum	Didelphimorphia	NA	Didelphis	Sylvatic	Nuclear	MLMT	48 loci	Llewellyn MS, Miles MA, Carrasco HJ, Lewis MD, Yeo M, Vargas J, Torrico F, Diosque P, Valente V, Valente SA, Gaunt MW. 2009. Genome-Scale Multilocus Microsatellite Typing of Trypanosoma cruzi Discrete Typing Unit I Reveals Phylogeographic Structure and Specific Genotypes Liuked to Human Infection. PLoS Pathogens 5(5):e1000410.
Da28	Strain	TcI	Argentina	South	Chaco	No	12 de octubre	El Palmar	uk	uk	Didelphis albiventris	White-eared Opossum	Didelphimorphia	NA	Didelphis	Domestic	Nuclear	Sequencing	SL-IR	Tomasini N, Lauthier JJ, Monje Rumi MM, Ragone PG, Alberti D'Amato AA, Pérez Brandan C, Cura CI, Schijman AG, Barnabé C, Tibayrenc M, Basombrío MA, Falla A, Herrera C, Guhl F, Diosque P. 2011. Interest and limitations of Spliced Leader Intergenic Region sequences for analyzing Trypanosoma cruzi I phylogenetic diversity in the Argentinean Chaco. Infect Genet Evol. 11(2):300-7.
PalDa22cl7	Strain	TcI	Argentina	South	Chaco	No	12 de octubre	El Palmar	uk	uk	Didelphis albiventris	White-eared Opossum	Didelphimorphia	NA	Didelphis	Sylvatic	Nuclear	Sequencing	SL-IR	Tomasini N, Lauthier JJ, Monje Rumi MM, Ragone PG, Alberti D'Amato AA, Pérez Brandan C, Cura CI, Schijman AG, Barnabé C, Tibayrenc M, Basombrío MA, Falla A, Herrera C, Guhl F, Diosque P. 2011. Interest and limitations of Spliced Leader Intergenic Region sequences for analyzing Trypanosoma cruzi I phylogenetic diversity in the Argentinean Chaco. Infect Genet Evol. 11(2):300-7.
PalDa24	Strain	TcI	Argentina	South	Chaco	No	12 de octubre	El Palmar	uk	uk	Didelphis albiventris	White-eared Opossum	Didelphimorphia	NA	Didelphis	Sylvatic	Nuclear	Sequencing	SL-IR	Tomasini N, Lauthier JJ, Monje Rumi MM, Ragone PG, Alberti D'Amato AA, Pérez Brandan C, Cura CI, Schijman AG, Barnabé C, Tibayrenc M, Basombrío MA, Falla A, Herrera C, Guhl F, Diosque P. 2011. Interest and limitations of Spliced Leader Intergenic Region sequences for analyzing Trypanosoma cruzi I phylogenetic diversity in the Argentinean Chaco. Infect Genet Evol. 11(2):300-7.
PalDa25	Strain	TcI	Argentina	South	Chaco	No	12 de octubre	El Palmar	uk	uk	Didelphis albiventris	White-eared Opossum	Didelphimorphia	NA	Didelphis	Sylvatic	Nuclear	Sequencing	SL-IR	Tomasini N, Lauthier JJ, Monje Rumi MM, Ragone PG, Alberti D'Amato AA, Pérez Brandan C, Cura CI, Schijman AG, Barnabé C, Tibayrenc M, Basombrío MA, Falla A, Herrera C, Guhl F, Diosque P. 2011. Interest and limitations of Spliced Leader Intergenic Region sequences for analyzing Trypanosoma cruzi I phylogenetic diversity in the Argentinean Chaco. Infect Genet Evol. 11(2):300-7.
PalDa30-Po1R0	Strain	TcI	Argentina	South	Chaco	No	12 de octubre	El Palmar	uk	uk	Didelphis albiventris	White-eared Opossum	Didelphimorphia	NA	Didelphis	Sylvatic	Nuclear	Sequencing	SL-IR	Tomasini N, Lauthier JJ, Monje Rumi MM, Ragone PG, Alberti D'Amato AA, Pérez Brandan C, Cura CI, Schijman AG, Barnabé C, Tibayrenc M, Basombrío MA, Falla A, Herrera C, Guhl F, Diosque P. 2011. Interest and limitations of Spliced Leader Intergenic Region sequences for analyzing Trypanosoma cruzi I phylogenetic diversity in the Argentinean Chaco. Infect Genet Evol. 11(2):300-7.
PalDa31-Po1R0	Strain	TcI	Argentina	South	Chaco	No	12 de octubre	El Palmar	uk	uk	Didelphis albiventris	White-eared Opossum	Didelphimorphia	NA	Didelphis	Sylvatic	Nuclear	Sequencing	SL-IR	Tomasini N, Lauthier JJ, Monje Rumi MM, Ragone PG, Alberti D'Amato AA, Pérez Brandan C, Cura CI, Schijman AG, Barnabé C, Tibayrenc M, Basombrío MA, Falla A, Herrera C, Guhl F, Diosque P. 2011. Interest and limitations of Spliced Leader Intergenic Region sequences for analyzing Trypanosoma cruzi I phylogenetic diversity in the Argentinean Chaco. Infect Genet Evol. 11(2):300-7.
CAI/72	Strain	TcI	Argentina	South	uk	No	uk	uk	uk	uk	Homo sapiens	Human	Primate	NA	Homo	Domestic	Nuclear & mitochondrial	Sequencing; PCR-DNA hybridization; PCR-RFLP	Cyt b; kDNA-minicircle; 1f8 & gp72	Arenas M, Campos R, Coronado X, Ortiz S, Solari A. 2012. Trypanosoma cruzi genotypes of insect vectors and patients with Chagas of Chile studied by means of cytochrome b gene sequencing, minicircle hybridization, and nuclear gene polymorphisms. Vector Borne Zoonotic Dis. 12(3):196-205.
Patient01	Blood	TcI	Argentina	South	Santiago del Estero	No	uk	uk	uk	uk	Homo sapiens	Human	Primate	NA	Homo	Domestic	Nuclear & mitochondrial	PCR band size	SL-IR; 24Sα rDNA	Burgos JM, Diez M, Vigliano C, Bisio M, Risso M, Duffy T, Cura C, Brusses B, Favaloro L, Leguizamon MS, Lucero RH, Laguens R, Levin MJ, Favaloro R, Schijman AG. 2010. Molecular identification of Trypanosoma cruzi discrete typing units in end-stage chronic Chagas heart disease and reactivation after heart transplantation. Clin Infect Dis.51(5):485-95.
Patient02	Heart explant	TcI	Argentina	South	Buenos Aires	No	uk	uk	uk	uk	Homo sapiens	Human	Primate	NA	Homo	Domestic	Nuclear & mitochondrial	PCR band size	SL-IR; 24Sα rDNA	Burgos JM, Diez M, Vigliano C, Bisio M, Risso M, Duffy T, Cura C, Brusses B, Favaloro L, Leguizamon MS, Lucero RH, Laguens R, Levin MJ, Favaloro R, Schijman AG. 2010. Molecular identification of Trypanosoma cruzi discrete typing units in end-stage chronic Chagas heart disease and reactivation after heart transplantation. Clin Infect Dis.51(5):485-95.
Patient03	Heart explant & blood	TcI	Argentina	South	Chaco	No	uk	uk	uk	uk	Homo sapiens	Human	Primate	NA	Homo	Domestic	Nuclear & mitochondrial	PCR band size	SL-IR; 24Sα rDNA	Burgos JM, Diez M, Vigliano C, Bisio M, Risso M, Duffy T, Cura C, Brusses B, Favaloro L, Leguizamon MS, Lucero RH, Laguens R, Levin MJ, Favaloro R, Schijman AG. 2010. Molecular identification of Trypanosoma cruzi discrete typing units in end-stage chronic Chagas heart disease and reactivation after heart transplantation. Clin Infect Dis.51(5):485-95.
Patient06	Heart explant & blood	TcI	Argentina	South	Jujuy	No	uk	uk	uk	uk	Homo sapiens	Human	Primate	NA	Homo	Domestic	Nuclear & mitochondrial	PCR band size	SL-IR; 24Sα rDNA	Burgos JM, Diez M, Vigliano C, Bisio M, Risso M, Duffy T, Cura C, Brusses B, Favaloro L, Leguizamon MS, Lucero RH, Laguens R, Levin MJ, Favaloro R, Schijman AG. 2010. Molecular identification of Trypanosoma cruzi discrete typing units in end-stage chronic Chagas heart disease and reactivation after heart transplantation. Clin Infect Dis.51(5):485-95.
Patient08	Blood	TcI	Argentina	South	Chaco	No	uk	uk	uk	uk	Homo sapiens	Human	Primate	NA	Homo	Domestic	Nuclear & mitochondrial	PCR band size	SL-IR; 24Sα rDNA	Burgos JM, Diez M, Vigliano C, Bisio M, Risso M, Duffy T, Cura C, Brusses B, Favaloro L, Leguizamon MS, Lucero RH, Laguens R, Levin MJ, Favaloro R, Schijman AG. 2010. Molecular identification of Trypanosoma cruzi discrete typing units in end-stage chronic Chagas heart disease and reactivation after heart transplantation. Clin Infect Dis.51(5):485-95.
Patient10	Blood	TcI	Argentina	South	Salta	No	uk	uk	uk	uk	Homo sapiens	Human	Primate	NA	Homo	Domestic	Nuclear & mitochondrial	PCR band size	SL-IR; 24Sα rDNA	Burgos JM, Diez M, Vigliano C, Bisio M, Risso M, Duffy T, Cura C, Brusses B, Favaloro L, Leguizamon MS, Lucero RH, Laguens R, Levin MJ, Favaloro R, Schijman AG. 2010. Molecular identification of Trypanosoma cruzi discrete typing units in end-stage chronic Chagas heart disease and reactivation after heart transplantation. Clin Infect Dis.51(5):485-95.
Patient11	Heart explant & blood	TcI	Argentina	South	Chaco	No	uk	uk	uk	uk	Homo sapiens	Human	Primate	NA	Homo	Domestic	Nuclear & mitochondrial	PCR band size	SL-IR; 24Sα rDNA	Burgos JM, Diez M, Vigliano C, Bisio M, Risso M, Duffy T, Cura C, Brusses B, Favaloro L, Leguizamon MS, Lucero RH, Laguens R, Levin MJ, Favaloro R, Schijman AG. 2010. Molecular identification of Trypanosoma cruzi discrete typing units in end-stage chronic Chagas heart disease and reactivation after heart transplantation. Clin Infect Dis.51(5):485-95.
Ac	Strain	TcI	Argentina	South	Chaco	No	uk	uk	uk	uk	Homo sapiens	Human	Primate	NA	Homo	Domestic	Nuclear	PCR band size	24Sα rDNA; SL-IR	Burgos JM, Risso MG, Brenière SF, Barnabé C, Campetella O, Leguizamón MS. 2013. Differential distribution of genes encoding the virulence factor trans-sialidase along Trypanosoma cruzi Discrete typing units. PLoS One.8(3):e58967.
FAL	Strain	TcI	Argentina	South	Chaco	No	uk	uk	uk	uk	Homo sapiens	Human	Primate	NA	Homo	Domestic	Nuclear	PCR band size	24Sα rDNA; SL-IR	Burgos JM, Risso MG, Brenière SF, Barnabé C, Campetella O, Leguizamón MS. 2013. Differential distribution of genes encoding the virulence factor trans-sialidase along Trypanosoma cruzi Discrete typing units. PLoS One.8(3):e58967.
Hc	Strain	TcI	Argentina	South	uk	No	uk	uk	uk	uk	Homo sapiens	Human	Primate	NA	Homo	Domestic	Nuclear	PCR band size	24Sα rDNA; SL-IR	Burgos JM, Risso MG, Brenière SF, Barnabé C, Campetella O, Leguizamón MS. 2013. Differential distribution of genes encoding the virulence factor trans-sialidase along Trypanosoma cruzi Discrete typing units. PLoS One.8(3):e58967.
K-98	Strain	TcI	Argentina	South	San Luis	No	uk	uk	uk	uk	Homo sapiens	Human	Primate	NA	Homo	Domestic	Nuclear	PCR band size	24Sα rDNA; SL-IR	Burgos JM, Risso MG, Brenière SF, Barnabé C, Campetella O, Leguizamón MS. 2013. Differential distribution of genes encoding the virulence factor trans-sialidase along Trypanosoma cruzi Discrete typing units. PLoS One.8(3):e58967.
SN	Strain	TcI	Argentina	South	Misiones	No	uk	uk	uk	uk	Homo sapiens	Human	Primate	NA	Homo	Domestic	Nuclear	PCR band size	24Sα rDNA; SL-IR	Burgos JM, Risso MG, Brenière SF, Barnabé C, Campetella O, Leguizamón MS. Differential distribution of genes encoding the virulence factor trans-sialidase along Trypanosoma cruzi Discrete typing units. PLoS One. 2013;8(3):e58967.
AY	uk	TcI	Argentina	South	Jujuy	No	uk	Ledesma	uk	uk	Homo sapiens	Human	Primate	NA	Homo	Domestic	Nuclear	PCR band size	SL-IR	Cura CI, Mejía-Jaramillo AM, Duffy T, Burgos JM, Rodriguero M, Cardinal MV, Kjos S, Gurgel-Gonçalves R, Blanchet D, De Pablos LM, Tomasini N, da Silva A, Russomando G, Cuba CA, Aznar C, Abate T, Levin MJ, Osuna A, Gürtler RE, Diosque P, Solari A, Triana-Chávez O, Schijman AG. 2010. Trypanosoma cruzi I genotypes in different geographical regions and transmission cycles based on a microsatellite mo…
CA-I	uk	TcI	Argentina	South	San Luis	No	uk	uk	uk	uk	Homo sapiens	Human	Primate	NA	Homo	Domestic	Nuclear	PCR band size	SL-IR	Cura CI, Mejía-Jaramillo AM, Duffy T, Burgos JM, Rodriguero M, Cardinal MV, Kjos S, Gurgel-Gonçalves R, Blanchet D, De Pablos LM, Tomasini N, da Silva A, Russomando G, Cuba CA, Aznar C, Abate T, Levin MJ, Osuna A, Gürtler RE, Diosque P, Solari A, Triana-Chávez O, Schijman AG. 2010. Trypanosoma cruzi I genotypes in different geographical regions and transmission cycles based on a microsatellite mo…
CHA	uk	TcI	Argentina	South	Buenos Aires	No	uk	Monte Grande	uk	uk	Homo sapiens	Human	Primate	NA	Homo	Domestic	Nuclear	PCR band size	SL-IR	Cura CI, Mejía-Jaramillo AM, Duffy T, Burgos JM, Rodriguero M, Cardinal MV, Kjos S, Gurgel-Gonçalves R, Blanchet D, De Pablos LM, Tomasini N, da Silva A, Russomando G, Cuba CA, Aznar C, Abate T, Levin MJ, Osuna A, Gürtler RE, Diosque P, Solari A, Triana-Chávez O, Schijman AG. 2010. Trypanosoma cruzi I genotypes in different geographical regions and transmission cycles based on a microsatellite mo…
FRA	uk	TcI	Argentina	South	Buenos Aires	No	uk	La Plata	uk	uk	Homo sapiens	Human	Primate	NA	Homo	Domestic	Nuclear	PCR band size	SL-IR	Cura CI, Mejía-Jaramillo AM, Duffy T, Burgos JM, Rodriguero M, Cardinal MV, Kjos S, Gurgel-Gonçalves R, Blanchet D, De Pablos LM, Tomasini N, da Silva A, Russomando G, Cuba CA, Aznar C, Abate T, Levin MJ, Osuna A, Gürtler RE, Diosque P, Solari A, Triana-Chávez O, Schijman AG. 2010. Trypanosoma cruzi I genotypes in different geographical regions and transmission cycles based on a microsatellite mo…
K98	uk	TcI	Argentina	South	San Luis	No	uk	uk	uk	uk	Homo sapiens	Human	Primate	NA	Homo	Domestic	Nuclear	PCR band size	SL-IR	Cura CI, Mejía-Jaramillo AM, Duffy T, Burgos JM, Rodriguero M, Cardinal MV, Kjos S, Gurgel-Gonçalves R, Blanchet D, De Pablos LM, Tomasini N, da Silva A, Russomando G, Cuba CA, Aznar C, Abate T, Levin MJ, Osuna A, Gürtler RE, Diosque P, Solari A, Triana-Chávez O, Schijman AG. 2010. Trypanosoma cruzi I genotypes in different geographical regions and transmission cycles based on a microsatellite mo…
MIRANDA	uk	TcI	Argentina	South	uk	No	uk	uk	uk	uk	Homo sapiens	Human	Primate	NA	Homo	Domestic	Nuclear	PCR band size	SL-IR	Cura CI, Mejía-Jaramillo AM, Duffy T, Burgos JM, Rodriguero M, Cardinal MV, Kjos S, Gurgel-Gonçalves R, Blanchet D, De Pablos LM, Tomasini N, da Silva A, Russomando G, Cuba CA, Aznar C, Abate T, Levin MJ, Osuna A, Gürtler RE, Diosque P, Solari A, Triana-Chávez O, Schijman AG. 2010. Trypanosoma cruzi I genotypes in different geographical regions and transmission cycles based on a microsatellite mo…
PA	uk	TcI	Argentina	South	Chaco	No	uk	uk	uk	uk	Homo sapiens	Human	Primate	NA	Homo	Domestic	Nuclear	PCR band size	SL-IR	Cura CI, Mejía-Jaramillo AM, Duffy T, Burgos JM, Rodriguero M, Cardinal MV, Kjos S, Gurgel-Gonçalves R, Blanchet D, De Pablos LM, Tomasini N, da Silva A, Russomando G, Cuba CA, Aznar C, Abate T, Levin MJ, Osuna A, Gürtler RE, Diosque P, Solari A, Triana-Chávez O, Schijman AG. 2010. Trypanosoma cruzi I genotypes in different geographical regions and transmission cycles based on a microsatellite mo…
SE9V	uk	TcI	Argentina	South	Santiago del Estero	No	uk	uk	uk	uk	Homo sapiens	Human	Primate	NA	Homo	Domestic	Nuclear	PCR band size	SL-IR	Cura CI, Mejía-Jaramillo AM, Duffy T, Burgos JM, Rodriguero M, Cardinal MV, Kjos S, Gurgel-Gonçalves R, Blanchet D, De Pablos LM, Tomasini N, da Silva A, Russomando G, Cuba CA, Aznar C, Abate T, Levin MJ, Osuna A, Gürtler RE, Diosque P, Solari A, Triana-Chávez O, Schijman AG. 2010. Trypanosoma cruzi I genotypes in different geographical regions and transmission cycles based on a microsatellite mo…
TA	uk	TcI	Argentina	South	Chaco	No	uk	Primero de Mayo	uk	uk	Homo sapiens	Human	Primate	NA	Homo	Domestic	Nuclear	PCR band size	SL-IR	Cura CI, Mejía-Jaramillo AM, Duffy T, Burgos JM, Rodriguero M, Cardinal MV, Kjos S, Gurgel-Gonçalves R, Blanchet D, De Pablos LM, Tomasini N, da Silva A, Russomando G, Cuba CA, Aznar C, Abate T, Levin MJ, Osuna A, Gürtler RE, Diosque P, Solari A, Triana-Chávez O, Schijman AG. 2010. Trypanosoma cruzi I genotypes in different geographical regions and transmission cycles based on a microsatellite mo…
VA	uk	TcI	Argentina	South	Salta	No	uk	Metan	uk	uk	Homo sapiens	Human	Primate	NA	Homo	Domestic	Nuclear	PCR band size	SL-IR	Cura CI, Mejía-Jaramillo AM, Duffy T, Burgos JM, Rodriguero M, Cardinal MV, Kjos S, Gurgel-Gonçalves R, Blanchet D, De Pablos LM, Tomasini N, da Silva A, Russomando G, Cuba CA, Aznar C, Abate T, Levin MJ, Osuna A, Gürtler RE, Diosque P, Solari A, Triana-Chávez O, Schijman AG. 2010. Trypanosoma cruzi I genotypes in different geographical regions and transmission cycles based on a microsatellite mo…
Anonymous	Blood	TcI	Argentina	South	Chaco	No	12 de Octubre	El Palmar	2010	2010	Homo sapiens	Human	Primate	NA	Homo	Domestic	Mitochondrial	PCR-DNA hybridization	kDNA minicircle	Monje-Rumi MM, Brandán CP, Ragone PG, Tomasini N, Lauthier JJ, Alberti D'Amato AM, Cimino RO, Orellana V, Basombrío MA, Diosque P. 2015. Trypanosoma cruzi diversity in the Gran Chaco: Mixed infections and differential host distribution of TcV and TcVI. Infect Genet Evol. 29:53-9.
Anonymous	Blood	TcI	Argentina	South	Chaco	No	12 de Octubre	Las Leonas	2008	2008	Homo sapiens	Human	Primate	NA	Homo	Domestic	Mitochondrial	PCR-DNA hybridization	kDNA minicircle	Monje-Rumi MM, Brandán CP, Ragone PG, Tomasini N, Lauthier JJ, Alberti D'Amato AM, Cimino RO, Orellana V, Basombrío MA, Diosque P. 2015. Trypanosoma cruzi diversity in the Gran Chaco: Mixed infections and differential host distribution of TcV and TcVI. Infect Genet Evol. 29:53-9.
Anonymous	Blood	TcI	Argentina	South	Chaco	No	12 de Octubre	Las Leonas	2008	2008	Homo sapiens	Human	Primate	NA	Homo	Domestic	Mitochondrial	PCR-DNA hybridization	kDNA minicircle	Monje-Rumi MM, Brandán CP, Ragone PG, Tomasini N, Lauthier JJ, Alberti D'Amato AM, Cimino RO, Orellana V, Basombrío MA, Diosque P. 2015. Trypanosoma cruzi diversity in the Gran Chaco: Mixed infections and differential host distribution of TcV and TcVI. Infect Genet Evol. 29:53-9.
Anonymous	Blood	TcI	Argentina	South	Chaco	No	12 de Octubre	Las Leonas	2008	2008	Homo sapiens	Human	Primate	NA	Homo	Domestic	Mitochondrial	PCR-DNA hybridization	kDNA minicircle	Monje-Rumi MM, Brandán CP, Ragone PG, Tomasini N, Lauthier JJ, Alberti D'Amato AM, Cimino RO, Orellana V, Basombrío MA, Diosque P. 2015. Trypanosoma cruzi diversity in the Gran Chaco: Mixed infections and differential host distribution of TcV and TcVI. Infect Genet Evol. 29:53-9.
Anonymous	Blood	TcI	Argentina	South	Chaco	No	12 de Octubre	Las Leonas	2008	2008	Homo sapiens	Human	Primate	NA	Homo	Domestic	Mitochondrial	PCR-DNA hybridization	kDNA minicircle	Monje-Rumi MM, Brandán CP, Ragone PG, Tomasini N, Lauthier JJ, Alberti D'Amato AM, Cimino RO, Orellana V, Basombrío MA, Diosque P. 2015. Trypanosoma cruzi diversity in the Gran Chaco: Mixed infections and differential host distribution of TcV and TcVI. Infect Genet Evol. 29:53-9.
Rata3938-A	Strain	TcI	Argentina	South	Chaco	No	Charabuco	Tres Estacas	uk	uk	Rattus rattus	rat	Rodentia	NA	Rattus	Domestic	Nuclear	Sequencing	SL-IR	Tomasini N, Lauthier JJ, Monje Rumi MM, Ragone PG, Alberti D'Amato AA, Pérez Brandan C, Cura CI, Schijman AG, Barnabé C, Tibayrenc M, Basombrío MA, Falla A, Herrera C, Guhl F, Diosque P. 2011. Interest and limitations of Spliced Leader Intergenic Region sequences for analyzing Trypanosoma cruzi I phylogenetic diversity in the Argentinean Chaco. Infect Genet Evol. 11(2):300-7.
Anonymous	Rectal ampoule	TcI	Argentina	South	Tucuman	No	Tafí del Valle	uk	uk	2007-2009	Triatoma eratyrusiformis	Blood-sucking insect	Hemiptera	Triatomini	Triatoma	Domestic	Nuclear	PCR band size	SL-IR	Cecere MC, Leporace M, Fernández MP, Zárate JE, Moreno C, Gürtler RE, Cardinal MV. Host-Feeding Sources and Infection With Trypanosoma cruzi of Triatoma infestans and Triatoma eratyrusiformis (Hemiptera: Reduviidae) From the Calchaqui Valleys in Northwestern Argentina. J Med Entomol. 2016 Feb 5.
Anonymous	Rectal ampoule	TcI	Argentina	South	Tucuman	No	Tafí del Valle	uk	uk	2007-2009	Triatoma eratyrusiformis	Blood-sucking insect	Hemiptera	Triatomini	Triatoma	Domestic	Nuclear	PCR band size	SL-IR	Cecere MC, Leporace M, Fernández MP, Zárate JE, Moreno C, Gürtler RE, Cardinal MV. Host-Feeding Sources and Infection With Trypanosoma cruzi of Triatoma infestans and Triatoma eratyrusiformis (Hemiptera: Reduviidae) From the Calchaqui Valleys in Northwestern Argentina. J Med Entomol. 2016 Feb 5.
Anonymous	Rectal ampoule	TcI	Argentina	South	Tucuman	No	Tafí del Valle	uk	uk	2007-2009	Triatoma eratyrusiformis	Blood-sucking insect	Hemiptera	Triatomini	Triatoma	Domestic	Nuclear	PCR band size	SL-IR	Cecere MC, Leporace M, Fernández MP, Zárate JE, Moreno C, Gürtler RE, Cardinal MV. Host-Feeding Sources and Infection With Trypanosoma cruzi of Triatoma infestans and Triatoma eratyrusiformis (Hemiptera: Reduviidae) From the Calchaqui Valleys in Northwestern Argentina. J Med Entomol. 2016 Feb 5.
Anonymous	Rectal ampoule	TcI	Argentina	South	Tucuman	No	Tafí del Valle	uk	uk	2007-2009	Triatoma eratyrusiformis	Blood-sucking insect	Hemiptera	Triatomini	Triatoma	Domestic	Nuclear	PCR band size	SL-IR	Cecere MC, Leporace M, Fernández MP, Zárate JE, Moreno C, Gürtler RE, Cardinal MV. Host-Feeding Sources and Infection With Trypanosoma cruzi of Triatoma infestans and Triatoma eratyrusiformis (Hemiptera: Reduviidae) From the Calchaqui Valleys in Northwestern Argentina. J Med Entomol. 2016 Feb 5.
Anonymous	Rectal ampoule	TcI	Argentina	South	Tucuman	No	Tafí del Valle	uk	uk	2007-2009	Triatoma eratyrusiformis	Blood-sucking insect	Hemiptera	Triatomini	Triatoma	Domestic	Nuclear	PCR band size	SL-IR	Cecere MC, Leporace M, Fernández MP, Zárate JE, Moreno C, Gürtler RE, Cardinal MV. Host-Feeding Sources and Infection With Trypanosoma cruzi of Triatoma infestans and Triatoma eratyrusiformis (Hemiptera: Reduviidae) From the Calchaqui Valleys in Northwestern Argentina. J Med Entomol. 2016 Feb 5.
Anonymous	Rectal ampoule	TcI	Argentina	South	Tucuman	No	Tafí del Valle	uk	uk	2007-2009	Triatoma eratyrusiformis	Blood-sucking insect	Hemiptera	Triatomini	Triatoma	Domestic	Nuclear	PCR band size	SL-IR	Cecere MC, Leporace M, Fernández MP, Zárate JE, Moreno C, Gürtler RE, Cardinal MV. Host-Feeding Sources and Infection With Trypanosoma cruzi of Triatoma infestans and Triatoma eratyrusiformis (Hemiptera: Reduviidae) From the Calchaqui Valleys in Northwestern Argentina. J Med Entomol. 2016 Feb 5.
PalPdV2^1	Strain	TcI	Argentina	South	Chaco	No	12 de octubre	El Palmar	uk	uk	Triatoma infestans	Blood-sucking insect	Hemiptera	Triatomini	Triatoma	Domestic	Nuclear	MLEE	22 gene loci	Barnabé C, Brisse S, Tibayrenc M. 2000. Population structure and genetic typing of Trypanosoma cruzi, the agent of Chagas disease: a multilocus enzyme electrophoresis approach. Parasitology. 120 ( Pt 5):513-26.
PalPdV2^3	Strain	TcI	Argentina	South	Chaco	No	12 de octubre	El Palmar	uk	uk	Triatoma infestans	Blood-sucking insect	Hemiptera	Triatomini	Triatoma	Domestic	Nuclear	MLEE	22 gene loci	Barnabé C, Brisse S, Tibayrenc M. 2000. Population structure and genetic typing of Trypanosoma cruzi, the agent of Chagas disease: a multilocus enzyme electrophoresis approach. Parasitology. 120 ( Pt 5):513-26.
PAV00	Strain	TcI	Argentina	South	Chacabuco	No			2000-12-01	2000	Triatoma infestans	Blood-sucking insect	Hemiptera	Triatomini	Triatoma	Domestic	Nuclear	MLEE	22 gene loci	Barnabé C, Brisse S, Tibayrenc M. 2000. Population structure and genetic typing of Trypanosoma cruzi, the agent of Chagas disease: a multilocus enzyme electrophoresis approach. Parasitology. 120 ( Pt 5):513-26.
TeV55	Strain	TcI	Argentina	South	Chacabuco	No			2000-12-01	2000	Triatoma infestans	Blood-sucking insect	Hemiptera	Triatomini	Triatoma	Domestic	Nuclear	MLEE	22 gene loci	Barnabé C, Brisse S, Tibayrenc M. 2000. Population structure and genetic typing of Trypanosoma cruzi, the agent of Chagas disease: a multilocus enzyme electrophoresis approach. Parasitology. 120 ( Pt 5):513-26.
TeV91	Strain	TcI	Argentina	South	Chacabuco	No			2000-07-27	2000	Triatoma infestans	Blood-sucking insect	Hemiptera	Triatomini	Triatoma	Domestic	Nuclear	MLEE	22 gene loci	Barnabé C, Brisse S, Tibayrenc M. 2000. Population structure and genetic typing of Trypanosoma cruzi, the agent of Chagas disease: a multilocus enzyme electrophoresis approach. Parasitology. 120 ( Pt 5):513-26.
Anonymous	Strain	TcI	Argentina	South	Santiago del Estero	No	uk	Amama	2000-2006	2006	Triatoma infestans	Blood-sucking insect	Hemiptera	Triatomini	Triatoma	Domestic	Nuclear	PCR band size	24Sα rDNA; SL-IR; 18S rDNA; A10 fragment	Cardinal MV, Lauricella MA, Ceballos LA, Lanati L, Marcet PL, Levin MJ, Kitron U, Gürtler RE, Schijman AG. 2008. Molecular epidemiology of domestic and sylvatic Trypanosoma cruzi infection in rural northwestern Argentina. Int J Parasitol. 38(13):1533-43.
Anonymous	Strain	TcI	Argentina	South	Santiago del Estero	No	uk	Amama	2000-2006	2006	Triatoma infestans	Blood-sucking insect	Hemiptera	Triatomini	Triatoma	Domestic	Nuclear	PCR band size	24Sα rDNA; SL-IR; 18S rDNA; A10 fragment	Cardinal MV, Lauricella MA, Ceballos LA, Lanati L, Marcet PL, Levin MJ, Kitron U, Gürtler RE, Schijman AG. 2008. Molecular epidemiology of domestic and sylvatic Trypanosoma cruzi infection in rural northwestern Argentina. Int J Parasitol. 38(13):1533-43.
Anonymous	Strain	TcI	Argentina	South	Santiago del Estero	No	uk	Amama	2000-2006	2006	Triatoma infestans	Blood-sucking insect	Hemiptera	Triatomini	Triatoma	Domestic	Nuclear	PCR band size	24Sα rDNA; SL-IR; 18S rDNA; A10 fragment	Cardinal MV, Lauricella MA, Ceballos LA, Lanati L, Marcet PL, Levin MJ, Kitron U, Gürtler RE, Schijman AG. 2008. Molecular epidemiology of domestic and sylvatic Trypanosoma cruzi infection in rural northwestern Argentina. Int J Parasitol. 38(13):1533-43.
Anonymous	Rectal ampoule	TcI	Argentina	South	Tucuman	No	Tafí del Valle	uk	uk	2007-2009	Triatoma infestans	Blood-sucking insect	Hemiptera	Triatomini	Triatoma	Domestic	Nuclear	PCR band size	SL-IR	Cecere MC, Leporace M, Fernández MP, Zárate JE, Moreno C, Gürtler RE, Cardinal MV. Host-Feeding Sources and Infection With Trypanosoma cruzi of Triatoma infestans and Triatoma eratyrusiformis (Hemiptera: Reduviidae) From the Calchaqui Valleys in Northwestern Argentina. J Med Entomol. 2016 Feb 5.
Anonymous	Rectal ampoule	TcI	Argentina	South	Tucuman	No	Tafí del Valle	uk	uk	2007-2009	Triatoma infestans	Blood-sucking insect	Hemiptera	Triatomini	Triatoma	Domestic	Nuclear	PCR band size	SL-IR	Cecere MC, Leporace M, Fernández MP, Zárate JE, Moreno C, Gürtler RE, Cardinal MV. Host-Feeding Sources and Infection With Trypanosoma cruzi of Triatoma infestans and Triatoma eratyrusiformis (Hemiptera: Reduviidae) From the Calchaqui Valleys in Northwestern Argentina. J Med Entomol. 2016 Feb 5.
Anonymous	Rectal ampoule	TcI	Argentina	South	Tucuman	No	Tafí del Valle	uk	uk	2007-2009	Triatoma infestans	Blood-sucking insect	Hemiptera	Triatomini	Triatoma	Domestic	Nuclear	PCR band size	SL-IR	Cecere MC, Leporace M, Fernández MP, Zárate JE, Moreno C, Gürtler RE, Cardinal MV. Host-Feeding Sources and Infection With Trypanosoma cruzi of Triatoma infestans and Triatoma eratyrusiformis (Hemiptera: Reduviidae) From the Calchaqui Valleys in Northwestern Argentina. J Med Entomol. 2016 Feb 5.
Anonymous	Rectal ampoule	TcI	Argentina	South	Tucuman	No	Tafí del Valle	uk	uk	2007-2009	Triatoma infestans	Blood-sucking insect	Hemiptera	Triatomini	Triatoma	Domestic	Nuclear	PCR band size	SL-IR	Cecere MC, Leporace M, Fernández MP, Zárate JE, Moreno C, Gürtler RE, Cardinal MV. Host-Feeding Sources and Infection With Trypanosoma cruzi of Triatoma infestans and Triatoma eratyrusiformis (Hemiptera: Reduviidae) From the Calchaqui Valleys in Northwestern Argentina. J Med Entomol. 2016 Feb 5.
Anonymous	Rectal ampoule	TcI	Argentina	South	Tucuman	No	Tafí del Valle	uk	uk	2007-2009	Triatoma infestans	Blood-sucking insect	Hemiptera	Triatomini	Triatoma	Domestic	Nuclear	PCR band size	SL-IR	Cecere MC, Leporace M, Fernández MP, Zárate JE, Moreno C, Gürtler RE, Cardinal MV. Host-Feeding Sources and Infection With Trypanosoma cruzi of Triatoma infestans and Triatoma eratyrusiformis (Hemiptera: Reduviidae) From the Calchaqui Valleys in Northwestern Argentina. J Med Entomol. 2016 Feb 5.
Anonymous	Rectal ampoule	TcI	Argentina	South	Tucuman	No	Tafí del Valle	uk	uk	2007-2009	Triatoma infestans	Blood-sucking insect	Hemiptera	Triatomini	Triatoma	Domestic	Nuclear	PCR band size	SL-IR	Cecere MC, Leporace M, Fernández MP, Zárate JE, Moreno C, Gürtler RE, Cardinal MV. Host-Feeding Sources and Infection With Trypanosoma cruzi of Triatoma infestans and Triatoma eratyrusiformis (Hemiptera: Reduviidae) From the Calchaqui Valleys in Northwestern Argentina. J Med Entomol. 2016 Feb 5.
Anonymous	Rectal ampoule	TcI	Argentina	South	Tucuman	No	Tafí del Valle	uk	uk	2007-2009	Triatoma infestans	Blood-sucking insect	Hemiptera	Triatomini	Triatoma	Domestic	Nuclear	PCR band size	SL-IR	Cecere MC, Leporace M, Fernández MP, Zárate JE, Moreno C, Gürtler RE, Cardinal MV. Host-Feeding Sources and Infection With Trypanosoma cruzi of Triatoma infestans and Triatoma eratyrusiformis (Hemiptera: Reduviidae) From the Calchaqui Valleys in Northwestern Argentina. J Med Entomol. 2016 Feb 5.
Anonymous	Rectal ampoule	TcI	Argentina	South	Tucuman	No	Tafí del Valle	uk	uk	2007-2009	Triatoma infestans	Blood-sucking insect	Hemiptera	Triatomini	Triatoma	Domestic	Nuclear	PCR band size	SL-IR	Cecere MC, Leporace M, Fernández MP, Zárate JE, Moreno C, Gürtler RE, Cardinal MV. Host-Feeding Sources and Infection With Trypanosoma cruzi of Triatoma infestans and Triatoma eratyrusiformis (Hemiptera: Reduviidae) From the Calchaqui Valleys in Northwestern Argentina. J Med Entomol. 2016 Feb 5.
BAJO DI LUCA	uk	TcI	Argentina	South	La Rioja	No	uk	uk	uk	uk	Triatoma infestans	Blood-sucking insect	Hemiptera	Triatomini	Triatoma	Domestic	Nuclear	PCR band size	SL-IR	Cura CI, Mejía-Jaramillo AM, Duffy T, Burgos JM, Rodriguero M, Cardinal MV, Kjos S, Gurgel-Gonçalves R, Blanchet D, De Pablos LM, Tomasini N, da Silva A, Russomando G, Cuba CA, Aznar C, Abate T, Levin MJ, Osuna A, Gürtler RE, Diosque P, Solari A, Triana-Chávez O, Schijman AG. 2010. Trypanosoma cruzi I genotypes in different geographical regions and transmission cycles based on a microsatellite mo…
BELGRANOIII	uk	TcI	Argentina	South	La Rioja	No	uk	uk	uk	uk	Triatoma infestans	Blood-sucking insect	Hemiptera	Triatomini	Triatoma	Domestic	Nuclear	PCR band size	SL-IR	Cura CI, Mejía-Jaramillo AM, Duffy T, Burgos JM, Rodriguero M, Cardinal MV, Kjos S, Gurgel-Gonçalves R, Blanchet D, De Pablos LM, Tomasini N, da Silva A, Russomando G, Cuba CA, Aznar C, Abate T, Levin MJ, Osuna A, Gürtler RE, Diosque P, Solari A, Triana-Chávez O, Schijman AG. 2010. Trypanosoma cruzi I genotypes in different geographical regions and transmission cycles based on a microsatellite mo…
CHAMICAL7	uk	TcI	Argentina	South	La Rioja	No	uk	uk	uk	uk	Triatoma infestans	Blood-sucking insect	Hemiptera	Triatomini	Triatoma	Domestic	Nuclear	PCR band size	SL-IR	Cura CI, Mejía-Jaramillo AM, Duffy T, Burgos JM, Rodriguero M, Cardinal MV, Kjos S, Gurgel-Gonçalves R, Blanchet D, De Pablos LM, Tomasini N, da Silva A, Russomando G, Cuba CA, Aznar C, Abate T, Levin MJ, Osuna A, Gürtler RE, Diosque P, Solari A, Triana-Chávez O, Schijman AG. 2010. Trypanosoma cruzi I genotypes in different geographical regions and transmission cycles based on a microsatellite mo…
CHAMICALII	uk	TcI	Argentina	South	La Rioja	No	uk	uk	uk	uk	Triatoma infestans	Blood-sucking insect	Hemiptera	Triatomini	Triatoma	Domestic	Nuclear	PCR band size	SL-IR	Cura CI, Mejía-Jaramillo AM, Duffy T, Burgos JM, Rodriguero M, Cardinal MV, Kjos S, Gurgel-Gonçalves R, Blanchet D, De Pablos LM, Tomasini N, da Silva A, Russomando G, Cuba CA, Aznar C, Abate T, Levin MJ, Osuna A, Gürtler RE, Diosque P, Solari A, Triana-Chávez O, Schijman AG. 2010. Trypanosoma cruzi I genotypes in different geographical regions and transmission cycles based on a microsatellite mo…
TALAVERDE	uk	TcI	Argentina	South	La Rioja	No	uk	uk	uk	uk	Triatoma infestans	Blood-sucking insect	Hemiptera	Triatomini	Triatoma	Domestic	Nuclear	PCR band size	SL-IR	Cura CI, Mejía-Jaramillo AM, Duffy T, Burgos JM, Rodriguero M, Cardinal MV, Kjos S, Gurgel-Gonçalves R, Blanchet D, De Pablos LM, Tomasini N, da Silva A, Russomando G, Cuba CA, Aznar C, Abate T, Levin MJ, Osuna A, Gürtler RE, Diosque P, Solari A, Triana-Chávez O, Schijman AG. 2010. Trypanosoma cruzi I genotypes in different geographical regions and transmission cycles based on a microsatellite mo…
798R1	Strain	TcI	Argentina	South	Chaco	No	Charabuco	Tres Estacas	uk	uk	Triatoma infestans	Blood-sucking insect	Hemiptera	Triatomini	Triatoma	Domestic	Nuclear	Sequencing	SL-IR	Tomasini N, Lauthier JJ, Monje Rumi MM, Ragone PG, Alberti D'Amato AA, Pérez Brandan C, Cura CI, Schijman AG, Barnabé C, Tibayrenc M, Basombrío MA, Falla A, Herrera C, Guhl F, Diosque P. 2011. Interest and limitations of Spliced Leader Intergenic Region sequences for analyzing Trypanosoma cruzi I phylogenetic diversity in the Argentinean Chaco. Infect Genet Evol. 11(2):300-7.
802-R1	Strain	TcI	Argentina	South	Chaco	No	Charabuco	Tres Estacas	uk	uk	Triatoma infestans	Blood-sucking insect	Hemiptera	Triatomini	Triatoma	Domestic	Nuclear	Sequencing	SL-IR	Tomasini N, Lauthier JJ, Monje Rumi MM, Ragone PG, Alberti D'Amato AA, Pérez Brandan C, Cura CI, Schijman AG, Barnabé C, Tibayrenc M, Basombrío MA, Falla A, Herrera C, Guhl F, Diosque P. 2011. Interest and limitations of Spliced Leader Intergenic Region sequences for analyzing Trypanosoma cruzi I phylogenetic diversity in the Argentinean Chaco. Infect Genet Evol. 11(2):300-7.
LL017-Po0R0	Strain	TcI	Argentina	South	Chaco	No	12 de octubre	Las Leonas	uk	uk	Triatoma infestans	Blood-sucking insect	Hemiptera	Triatomini	Triatoma	Domestic	Nuclear	Sequencing	SL-IR	Tomasini N, Lauthier JJ, Monje Rumi MM, Ragone PG, Alberti D'Amato AA, Pérez Brandan C, Cura CI, Schijman AG, Barnabé C, Tibayrenc M, Basombrío MA, Falla A, Herrera C, Guhl F, Diosque P. 2011. Interest and limitations of Spliced Leader Intergenic Region sequences for analyzing Trypanosoma cruzi I phylogenetic diversity in the Argentinean Chaco. Infect Genet Evol. 11(2):300-7.
LL022-1R2	Strain	TcI	Argentina	South	Chaco	No	12 de octubre	Las Leonas	uk	uk	Triatoma infestans	Blood-sucking insect	Hemiptera	Triatomini	Triatoma	Domestic	Nuclear	Sequencing	SL-IR	Tomasini N, Lauthier JJ, Monje Rumi MM, Ragone PG, Alberti D'Amato AA, Pérez Brandan C, Cura CI, Schijman AG, Barnabé C, Tibayrenc M, Basombrío MA, Falla A, Herrera C, Guhl F, Diosque P. 2011. Interest and limitations of Spliced Leader Intergenic Region sequences for analyzing Trypanosoma cruzi I phylogenetic diversity in the Argentinean Chaco. Infect Genet Evol. 11(2):300-7.
LL027-21R1	Strain	TcI	Argentina	South	Chaco	No	12 de octubre	Las Leonas	uk	uk	Triatoma infestans	Blood-sucking insect	Hemiptera	Triatomini	Triatoma	Domestic	Nuclear	Sequencing	SL-IR	Tomasini N, Lauthier JJ, Monje Rumi MM, Ragone PG, Alberti D'Amato AA, Pérez Brandan C, Cura CI, Schijman AG, Barnabé C, Tibayrenc M, Basombrío MA, Falla A, Herrera C, Guhl F, Diosque P. 2011. Interest and limitations of Spliced Leader Intergenic Region sequences for analyzing Trypanosoma cruzi I phylogenetic diversity in the Argentinean Chaco. Infect Genet Evol. 11(2):300-7.
LL027-21R2	Strain	TcI	Argentina	South	Chaco	No	12 de octubre	Las Leonas	uk	uk	Triatoma infestans	Blood-sucking insect	Hemiptera	Triatomini	Triatoma	Domestic	Nuclear	Sequencing	SL-IR	Tomasini N, Lauthier JJ, Monje Rumi MM, Ragone PG, Alberti D'Amato AA, Pérez Brandan C, Cura CI, Schijman AG, Barnabé C, Tibayrenc M, Basombrío MA, Falla A, Herrera C, Guhl F, Diosque P. 2011. Interest and limitations of Spliced Leader Intergenic Region sequences for analyzing Trypanosoma cruzi I phylogenetic diversity in the Argentinean Chaco. Infect Genet Evol. 11(2):300-7.
PalV1cl1	Strain	TcI	Argentina	South	Chaco	No	12 de octubre	El Palmar	uk	uk	Triatoma infestans	Blood-sucking insect	Hemiptera	Triatomini	Triatoma	Domestic	Nuclear	Sequencing	SL-IR	Tomasini N, Lauthier JJ, Monje Rumi MM, Ragone PG, Alberti D'Amato AA, Pérez Brandan C, Cura CI, Schijman AG, Barnabé C, Tibayrenc M, Basombrío MA, Falla A, Herrera C, Guhl F, Diosque P. 2011. Interest and limitations of Spliced Leader Intergenic Region sequences for analyzing Trypanosoma cruzi I phylogenetic diversity in the Argentinean Chaco. Infect Genet Evol. 11(2):300-7.
PalV2-2cl5	Strain	TcI	Argentina	South	Chaco	No	12 de octubre	El Palmar	uk	uk	Triatoma infestans	Blood-sucking insect	Hemiptera	Triatomini	Triatoma	Domestic	Nuclear	Sequencing	SL-IR	Tomasini N, Lauthier JJ, Monje Rumi MM, Ragone PG, Alberti D'Amato AA, Pérez Brandan C, Cura CI, Schijman AG, Barnabé C, Tibayrenc M, Basombrío MA, Falla A, Herrera C, Guhl F, Diosque P. 2011. Interest and limitations of Spliced Leader Intergenic Region sequences for analyzing Trypanosoma cruzi I phylogenetic diversity in the Argentinean Chaco. Infect Genet Evol. 11(2):300-7.
3L 9	Rectal ampoule	TcI	Argentina	South	Chaco	No	uk	Pampa del Indio	2007	2007	Triatoma sordida	Blood-sucking insect	Hemiptera	Triatomini	Triatoma	Domestic	Nuclear	PCR band size	SL-IR, 24Sα rDNA & A10	Macchiaverna NP, Gaspe MS, Enriquez GF, Tomassone L, Gürtler RE, Cardinal MV. 2015. Trypanosoma cruzi infection in Triatoma sordida before and after community-wide. Acta Trop. 143:97-102.
BV 10	Rectal ampoule	TcI	Argentina	South	Chaco	No	uk	Pampa del Indio	2007	2007	Triatoma sordida	Blood-sucking insect	Hemiptera	Triatomini	Triatoma	Domestic	Nuclear	PCR band size	SL-IR, 24Sα rDNA & A10	Macchiaverna NP, Gaspe MS, Enriquez GF, Tomassone L, Gürtler RE, Cardinal MV. 2015. Trypanosoma cruzi infection in Triatoma sordida before and after community-wide. Acta Trop. 143:97-102.
CV2	Rectal ampoule	TcI	Argentina	South	Chaco	No	uk	Pampa del Indio	2007	2007	Triatoma sordida	Blood-sucking insect	Hemiptera	Triatomini	Triatoma	Domestic	Nuclear	PCR band size	SL-IR, 24Sα rDNA & A10	Macchiaverna NP, Gaspe MS, Enriquez GF, Tomassone L, Gürtler RE, Cardinal MV. 2015. Trypanosoma cruzi infection in Triatoma sordida before and after community-wide. Acta Trop. 143:97-102.
CV3	Rectal ampoule	TcI	Argentina	South	Chaco	No	uk	Pampa del Indio	2007	2007	Triatoma sordida	Blood-sucking insect	Hemiptera	Triatomini	Triatoma	Domestic	Nuclear	PCR band size	SL-IR, 24Sα rDNA & A10	Macchiaverna NP, Gaspe MS, Enriquez GF, Tomassone L, Gürtler RE, Cardinal MV. 2015. Trypanosoma cruzi infection in Triatoma sordida before and after community-wide. Acta Trop. 143:97-102.
CV6	Rectal ampoule	TcI	Argentina	South	Chaco	No	uk	Pampa del Indio	2007	2007	Triatoma sordida	Blood-sucking insect	Hemiptera	Triatomini	Triatoma	Domestic	Nuclear	PCR band size	SL-IR, 24Sα rDNA & A10	Macchiaverna NP, Gaspe MS, Enriquez GF, Tomassone L, Gürtler RE, Cardinal MV. 2015. Trypanosoma cruzi infection in Triatoma sordida before and after community-wide. Acta Trop. 143:97-102.
LUG 19	Rectal ampoule	TcI	Argentina	South	Chaco	No	uk	Pampa del Indio	2007	2007	Triatoma sordida	Blood-sucking insect	Hemiptera	Triatomini	Triatoma	Domestic	Nuclear	PCR band size	SL-IR, 24Sα rDNA & A10	Macchiaverna NP, Gaspe MS, Enriquez GF, Tomassone L, Gürtler RE, Cardinal MV. 2015. Trypanosoma cruzi infection in Triatoma sordida before and after community-wide. Acta Trop. 143:97-102.
LUG 26-1	Rectal ampoule	TcI	Argentina	South	Chaco	No	uk	Pampa del Indio	2007	2007	Triatoma sordida	Blood-sucking insect	Hemiptera	Triatomini	Triatoma	Domestic	Nuclear	PCR band size	SL-IR, 24Sα rDNA & A10	Macchiaverna NP, Gaspe MS, Enriquez GF, Tomassone L, Gürtler RE, Cardinal MV. 2015. Trypanosoma cruzi infection in Triatoma sordida before and after community-wide. Acta Trop. 143:97-102.
LUG 26-2	Rectal ampoule	TcI	Argentina	South	Chaco	No	uk	Pampa del Indio	2007	2007	Triatoma sordida	Blood-sucking insect	Hemiptera	Triatomini	Triatoma	Domestic	Nuclear	PCR band size	SL-IR, 24Sα rDNA & A10	Macchiaverna NP, Gaspe MS, Enriquez GF, Tomassone L, Gürtler RE, Cardinal MV. 2015. Trypanosoma cruzi infection in Triatoma sordida before and after community-wide. Acta Trop. 143:97-102.
SV 23	Rectal ampoule	TcI	Argentina	South	Chaco	No	uk	Pampa del Indio	2007	2007	Triatoma sordida	Blood-sucking insect	Hemiptera	Triatomini	Triatoma	Domestic	Nuclear	PCR band size	SL-IR, 24Sα rDNA & A10	Macchiaverna NP, Gaspe MS, Enriquez GF, Tomassone L, Gürtler RE, Cardinal MV. 2015. Trypanosoma cruzi infection in Triatoma sordida before and after community-wide. Acta Trop. 143:97-102.
Anonymous	Rectal ampoule	TcI	Argentina	South	Chaco	No	uk	Pampa del Indio	2007-2009	2007-2009	Triatoma sordida	Blood-sucking insect	Hemiptera	Triatomini	Triatoma	Domestic	Nuclear	PCR band size	SL-IR, 24Sα rDNA & A10	Maffey L, Cardinal MV, Ordóñez-Krasnowski PC, Lanati LA, Lauricella MA, Schijman AG, Gürtler RE. 2012. Direct molecular identification of Trypanosoma cruzi discrete typing units in domestic and peridomestic Triatoma infestans and Triatoma sordida from the Argentine Chaco. Parasitology. 139(12):1570-9.
Anonymous	Rectal ampoule	TcI	Argentina	South	Chaco	No	uk	Pampa del Indio	2007-2009	2007-2009	Triatoma sordida	Blood-sucking insect	Hemiptera	Triatomini	Triatoma	Domestic	Nuclear	PCR band size	SL-IR, 24Sα rDNA & A10	Maffey L, Cardinal MV, Ordóñez-Krasnowski PC, Lanati LA, Lauricella MA, Schijman AG, Gürtler RE. 2012. Direct molecular identification of Trypanosoma cruzi discrete typing units in domestic and peridomestic Triatoma infestans and Triatoma sordida from the Argentine Chaco. Parasitology. 139(12):1570-9.
Anonymous	Rectal ampoule	TcI	Argentina	South	Chaco	No	uk	Pampa del Indio	2007-2009	2007-2009	Triatoma sordida	Blood-sucking insect	Hemiptera	Triatomini	Triatoma	Domestic	Nuclear	PCR band size	SL-IR, 24Sα rDNA & A10	Maffey L, Cardinal MV, Ordóñez-Krasnowski PC, Lanati LA, Lauricella MA, Schijman AG, Gürtler RE. 2012. Direct molecular identification of Trypanosoma cruzi discrete typing units in domestic and peridomestic Triatoma infestans and Triatoma sordida from the Argentine Chaco. Parasitology. 139(12):1570-9.
Patient02	Heart explant & blood	TcII	Argentina	South	Buenos Aires	No	uk	uk	uk	uk	Homo sapiens	Human	Primate	NA	Homo	Domestic	Nuclear & mitochondrial	PCR band size	SL-IR; 24Sα rDNA	Burgos JM, Diez M, Vigliano C, Bisio M, Risso M, Duffy T, Cura C, Brusses B, Favaloro L, Leguizamon MS, Lucero RH, Laguens R, Levin MJ, Favaloro R, Schijman AG. 2010. Molecular identification of Trypanosoma cruzi discrete typing units in end-stage chronic Chagas heart disease and reactivation after heart transplantation. Clin Infect Dis.51(5):485-95.
Patient04	Heart explant	TcII	Argentina	South	La Pampa	No	uk	uk	uk	uk	Homo sapiens	Human	Primate	NA	Homo	Domestic	Nuclear & mitochondrial	PCR band size	SL-IR; 24Sα rDNA	Burgos JM, Diez M, Vigliano C, Bisio M, Risso M, Duffy T, Cura C, Brusses B, Favaloro L, Leguizamon MS, Lucero RH, Laguens R, Levin MJ, Favaloro R, Schijman AG. 2010. Molecular identification of Trypanosoma cruzi discrete typing units in end-stage chronic Chagas heart disease and reactivation after heart transplantation. Clin Infect Dis.51(5):485-95.
Patient05	Heart explant	TcII	Argentina	South	La Pampa	No	uk	uk	uk	uk	Homo sapiens	Human	Primate	NA	Homo	Domestic	Nuclear & mitochondrial	PCR band size	SL-IR; 24Sα rDNA	Burgos JM, Diez M, Vigliano C, Bisio M, Risso M, Duffy T, Cura C, Brusses B, Favaloro L, Leguizamon MS, Lucero RH, Laguens R, Levin MJ, Favaloro R, Schijman AG. 2010. Molecular identification of Trypanosoma cruzi discrete typing units in end-stage chronic Chagas heart disease and reactivation after heart transplantation. Clin Infect Dis.51(5):485-95.
Patient07	Heart explant	TcII	Argentina	South	La Pampa	No	uk	uk	uk	uk	Homo sapiens	Human	Primate	NA	Homo	Domestic	Nuclear & mitochondrial	PCR band size	SL-IR; 24Sα rDNA	Burgos JM, Diez M, Vigliano C, Bisio M, Risso M, Duffy T, Cura C, Brusses B, Favaloro L, Leguizamon MS, Lucero RH, Laguens R, Levin MJ, Favaloro R, Schijman AG. 2010. Molecular identification of Trypanosoma cruzi discrete typing units in end-stage chronic Chagas heart disease and reactivation after heart transplantation. Clin Infect Dis.51(5):485-95.
Patient12	Heart explant & blood	TcII	Argentina	South	Chaco	No	uk	uk	uk	uk	Homo sapiens	Human	Primate	NA	Homo	Domestic	Nuclear & mitochondrial	PCR band size	SL-IR; 24Sα rDNA	Burgos JM, Diez M, Vigliano C, Bisio M, Risso M, Duffy T, Cura C, Brusses B, Favaloro L, Leguizamon MS, Lucero RH, Laguens R, Levin MJ, Favaloro R, Schijman AG. 2010. Molecular identification of Trypanosoma cruzi discrete typing units in end-stage chronic Chagas heart disease and reactivation after heart transplantation. Clin Infect Dis.51(5):485-95.
Br	Strain	TcII	Argentina	South	uk	No	uk	uk	uk	uk	Homo sapiens	Human	Primate	NA	Homo	Domestic	Nuclear	PCR band size	24Sα rDNA; SL-IR	Burgos JM, Risso MG, Brenière SF, Barnabé C, Campetella O, Leguizamón MS. 2013. Differential distribution of genes encoding the virulence factor trans-sialidase along Trypanosoma cruzi Discrete typing units. PLoS One.8(3):e58967.
Anonymous	Blood	TcII	Argentina	South	Santa Fe	No	General Obligado	Reconquista	uk	uk	Homo sapiens	Human	Primate	NA	Homo	Domestic	Mitochondrial	PCR-DNA hybridization	kDNA minicircle	Diez C, Lorenz V, Ortiz S, Gonzalez V, Racca A, Bontempi I, Manattini S, Solari A, Marcipar I. 2010. Genotyping of Trypanosoma cruzi sublineage in human samples from a North-East Argentina area by hybridization with DNA probes and specific polymerase chain reaction (PCR). Am J Trop Med Hyg. 82(1):67-73.
Anonymous	Blood	TcII	Argentina	South	Santa Fe	No	General Obligado	Reconquista	uk	uk	Homo sapiens	Human	Primate	NA	Homo	Domestic	Mitochondrial	PCR-DNA hybridization	kDNA minicircle	Diez C, Lorenz V, Ortiz S, Gonzalez V, Racca A, Bontempi I, Manattini S, Solari A, Marcipar I. 2010. Genotyping of Trypanosoma cruzi sublineage in human samples from a North-East Argentina area by hybridization with DNA probes and specific polymerase chain reaction (PCR). Am J Trop Med Hyg. 82(1):67-73.
Anonymous	Rectal ampoule	TcII/TcV/TcVI	Argentina	South	Tucuman	No	Tafí del Valle	uk	uk	2007-2009	Triatoma eratyrusiformis	Blood-sucking insect	Hemiptera	Triatomini	Triatoma	Domestic	Nuclear	PCR band size	SL-IR	Cecere MC, Leporace M, Fernández MP, Zárate JE, Moreno C, Gürtler RE, Cardinal MV. Host-Feeding Sources and Infection With Trypanosoma cruzi of Triatoma infestans and Triatoma eratyrusiformis (Hemiptera: Reduviidae) From the Calchaqui Valleys in Northwestern Argentina. J Med Entomol. 2016 Feb 5.
Anonymous	Rectal ampoule	TcII/TcV/TcVI	Argentina	South	Tucuman	No	Tafí del Valle	uk	uk	2007-2009	Triatoma eratyrusiformis	Blood-sucking insect	Hemiptera	Triatomini	Triatoma	Domestic	Nuclear	PCR band size	SL-IR	Cecere MC, Leporace M, Fernández MP, Zárate JE, Moreno C, Gürtler RE, Cardinal MV. Host-Feeding Sources and Infection With Trypanosoma cruzi of Triatoma infestans and Triatoma eratyrusiformis (Hemiptera: Reduviidae) From the Calchaqui Valleys in Northwestern Argentina. J Med Entomol. 2016 Feb 5.
Anonymous	Rectal ampoule	TcII/TcV/TcVI	Argentina	South	Tucuman	No	Tafí del Valle	uk	uk	2007-2009	Triatoma eratyrusiformis	Blood-sucking insect	Hemiptera	Triatomini	Triatoma	Domestic	Nuclear	PCR band size	SL-IR	Cecere MC, Leporace M, Fernández MP, Zárate JE, Moreno C, Gürtler RE, Cardinal MV. Host-Feeding Sources and Infection With Trypanosoma cruzi of Triatoma infestans and Triatoma eratyrusiformis (Hemiptera: Reduviidae) From the Calchaqui Valleys in Northwestern Argentina. J Med Entomol. 2016 Feb 5.
Anonymous	Rectal ampoule	TcII/TcV/TcVI	Argentina	South	Tucuman	No	Tafí del Valle	uk	uk	2007-2009	Triatoma eratyrusiformis	Blood-sucking insect	Hemiptera	Triatomini	Triatoma	Domestic	Nuclear	PCR band size	SL-IR	Cecere MC, Leporace M, Fernández MP, Zárate JE, Moreno C, Gürtler RE, Cardinal MV. Host-Feeding Sources and Infection With Trypanosoma cruzi of Triatoma infestans and Triatoma eratyrusiformis (Hemiptera: Reduviidae) From the Calchaqui Valleys in Northwestern Argentina. J Med Entomol. 2016 Feb 5.
Anonymous	Rectal ampoule	TcII/TcV/TcVI	Argentina	South	Tucuman	No	Tafí del Valle	uk	uk	2007-2009	Triatoma eratyrusiformis	Blood-sucking insect	Hemiptera	Triatomini	Triatoma	Domestic	Nuclear	PCR band size	SL-IR	Cecere MC, Leporace M, Fernández MP, Zárate JE, Moreno C, Gürtler RE, Cardinal MV. Host-Feeding Sources and Infection With Trypanosoma cruzi of Triatoma infestans and Triatoma eratyrusiformis (Hemiptera: Reduviidae) From the Calchaqui Valleys in Northwestern Argentina. J Med Entomol. 2016 Feb 5.
Anonymous	Rectal ampoule	TcII/TcV/TcVI	Argentina	South	Tucuman	No	Tafí del Valle	uk	uk	2007-2009	Triatoma eratyrusiformis	Blood-sucking insect	Hemiptera	Triatomini	Triatoma	Domestic	Nuclear	PCR band size	SL-IR	Cecere MC, Leporace M, Fernández MP, Zárate JE, Moreno C, Gürtler RE, Cardinal MV. Host-Feeding Sources and Infection With Trypanosoma cruzi of Triatoma infestans and Triatoma eratyrusiformis (Hemiptera: Reduviidae) From the Calchaqui Valleys in Northwestern Argentina. J Med Entomol. 2016 Feb 5.
Anonymous	Rectal ampoule	TcII/TcV/TcVI	Argentina	South	Tucuman	No	Tafí del Valle	uk	uk	2007-2009	Triatoma eratyrusiformis	Blood-sucking insect	Hemiptera	Triatomini	Triatoma	Domestic	Nuclear	PCR band size	SL-IR	Cecere MC, Leporace M, Fernández MP, Zárate JE, Moreno C, Gürtler RE, Cardinal MV. Host-Feeding Sources and Infection With Trypanosoma cruzi of Triatoma infestans and Triatoma eratyrusiformis (Hemiptera: Reduviidae) From the Calchaqui Valleys in Northwestern Argentina. J Med Entomol. 2016 Feb 5.
Anonymous	Rectal ampoule	TcII/TcV/TcVI	Argentina	South	Tucuman	No	Tafí del Valle	uk	uk	2007-2009	Triatoma infestans	Blood-sucking insect	Hemiptera	Triatomini	Triatoma	Domestic	Nuclear	PCR band size	SL-IR	Cecere MC, Leporace M, Fernández MP, Zárate JE, Moreno C, Gürtler RE, Cardinal MV. Host-Feeding Sources and Infection With Trypanosoma cruzi of Triatoma infestans and Triatoma eratyrusiformis (Hemiptera: Reduviidae) From the Calchaqui Valleys in Northwestern Argentina. J Med Entomol. 2016 Feb 5.
Anonymous	Rectal ampoule	TcII/TcV/TcVI	Argentina	South	Tucuman	No	Tafí del Valle	uk	uk	2007-2009	Triatoma infestans	Blood-sucking insect	Hemiptera	Triatomini	Triatoma	Domestic	Nuclear	PCR band size	SL-IR	Cecere MC, Leporace M, Fernández MP, Zárate JE, Moreno C, Gürtler RE, Cardinal MV. Host-Feeding Sources and Infection With Trypanosoma cruzi of Triatoma infestans and Triatoma eratyrusiformis (Hemiptera: Reduviidae) From the Calchaqui Valleys in Northwestern Argentina. J Med Entomol. 2016 Feb 5.
Anonymous	Rectal ampoule	TcII/TcV/TcVI	Argentina	South	Tucuman	No	Tafí del Valle	uk	uk	2007-2009	Triatoma infestans	Blood-sucking insect	Hemiptera	Triatomini	Triatoma	Domestic	Nuclear	PCR band size	SL-IR	Cecere MC, Leporace M, Fernández MP, Zárate JE, Moreno C, Gürtler RE, Cardinal MV. Host-Feeding Sources and Infection With Trypanosoma cruzi of Triatoma infestans and Triatoma eratyrusiformis (Hemiptera: Reduviidae) From the Calchaqui Valleys in Northwestern Argentina. J Med Entomol. 2016 Feb 5.
Anonymous	Strain	TcIII	Argentina	South	Santiago del Estero	No	uk	Amama	2000-2006	2006	Canis familiaris	Dog	Carnivora	NA	Canis	Domestic	Nuclear	PCR band size	24Sα rDNA; SL-IR; 18S rDNA; A10 fragment	Cardinal MV, Lauricella MA, Ceballos LA, Lanati L, Marcet PL, Levin MJ, Kitron U, Gürtler RE, Schijman AG. 2008. Molecular epidemiology of domestic and sylvatic Trypanosoma cruzi infection in rural northwestern Argentina. Int J Parasitol. 38(13):1533-43.
Anonymous	Strain	TcIII	Argentina	South	Santiago del Estero	No	uk	Amama	2000-2006	2006	Canis familiaris	Dog	Carnivora	NA	Canis	Domestic	Nuclear	PCR band size	24Sα rDNA; SL-IR; 18S rDNA; A10 fragment	Cardinal MV, Lauricella MA, Ceballos LA, Lanati L, Marcet PL, Levin MJ, Kitron U, Gürtler RE, Schijman AG. 2008. Molecular epidemiology of domestic and sylvatic Trypanosoma cruzi infection in rural northwestern Argentina. Int J Parasitol. 38(13):1533-43.
Anonymous	Strain	TcIII	Argentina	South	Santiago del Estero	No	uk	Amama	2000-2006	2006	Canis familiaris	Dog	Carnivora	NA	Canis	Domestic	Nuclear	PCR band size	24Sα rDNA; SL-IR; 18S rDNA; A10 fragment	Cardinal MV, Lauricella MA, Ceballos LA, Lanati L, Marcet PL, Levin MJ, Kitron U, Gürtler RE, Schijman AG. 2008. Molecular epidemiology of domestic and sylvatic Trypanosoma cruzi infection in rural northwestern Argentina. Int J Parasitol. 38(13):1533-43.
Anonymous	Strain	TcIII	Argentina	South	Chaco	No	General San Martín	Pampa del Indio	2008	2008	Canis familiaris	Dog	Carnivora	NA	Canis	Domestic	Nuclear	PCR band size	24Sα rDNA, SL-IR & A10	Enriquez GF, Cardinal MV, Orozco MM, Lanati L, Schijman AG, Gürtler RE. 2013. Discrete typing units of Trypanosoma cruzi identified in rural dogs and cats in the humid Argentinean Chaco. Parasitology. 140(3):303-8.
Anonymous	Strain	TcIII	Argentina	South	Chaco	No	General San Martín	Pampa del Indio	2008	2008	Canis familiaris	Dog	Carnivora	NA	Canis	Domestic	Nuclear	PCR band size	24Sα rDNA, SL-IR & A10	Enriquez GF, Cardinal MV, Orozco MM, Lanati L, Schijman AG, Gürtler RE. 2013. Discrete typing units of Trypanosoma cruzi identified in rural dogs and cats in the humid Argentinean Chaco. Parasitology. 140(3):303-8.
Anonymous	Blood	TcIII	Argentina	South	Chaco	No	12 de Octubre	El Palmar	2010	2010	Canis familiaris	Dog	Carnivora	NA	Canis	Domestic	Mitochondrial	PCR-DNA hybridization	kDNA minicircle	Monje-Rumi MM, Brandán CP, Ragone PG, Tomasini N, Lauthier JJ, Alberti D'Amato AM, Cimino RO, Orellana V, Basombrío MA, Diosque P. 2015. Trypanosoma cruzi diversity in the Gran Chaco: Mixed infections and differential host distribution of TcV and TcVI. Infect Genet Evol. 29:53-9.
Anonymous	Strain	TcIII	Argentina	South	Santiago del Estero	No	uk	Amama	2000-2006	2006	Conepatus chinga	Molina's hog-nosed skunk	Carnivora	NA	Conepatus	Sylvatic	Nuclear	PCR band size	24Sα rDNA; SL-IR; 18S rDNA; A10 fragment	Cardinal MV, Lauricella MA, Ceballos LA, Lanati L, Marcet PL, Levin MJ, Kitron U, Gürtler RE, Schijman AG. 2008. Molecular epidemiology of domestic and sylvatic Trypanosoma cruzi infection in rural northwestern Argentina. Int J Parasitol. 38(13):1533-43.
Anonymous	Strain	TcIII	Argentina	South	Santiago del Estero	No	Moreno	Amamá	2003-2004	2003-2004	Conepatus chinga	Molina's hog-nosed skunk	Carnivora	NA	Conepatus	Sylvatic	Nuclear	PCR band size	SL-IR; 18S rDNA; 24S rDNA; A10 fragment	Ceballos LA, Cardinal MV, Vazquez-Prokopec GM, Lauricella MA, Orozco MM, Cortinas R, Schijman AG, Levin MJ, Kitron U, Gürtler RE. Long-term reduction of Trypanosoma cruzi infection in sylvatic mammals following deforestation and sustained vector surveillance in northwestern Argentina. Acta Trop. 2006 Jul;98(3):286-96.
Anonymous	Blood	TcIII	Argentina	South	Santiago del Estero	No	uk	uk	uk	uk	Conepatus chinga	Molina's hog-nosed skunk	Carnivora	NA	Conepatus	Sylvatic	Nuclear & mitochondrial	PCR band size; PCR-RFLP	SL-IR, kDNA mini circle; 1f8	Rocha FL, Roque AL, de Lima JS, Cheida CC, Lemos FG, de Azevedo FC, Arrais RC, Bilac D, Herrera HM, Mourão G, Jansen AM. 2013. Trypanosoma cruzi Infection in Neotropical Wild Carnivores (Mammalia: Carnivora): At the Top of the T. cruzi Transmission Chain. PLoS One. 8(7):e67463.
Anonymous	Blood	TcIII	Argentina	South	Santiago del Estero	No	uk	uk	uk	uk	Conepatus chinga	Molina's hog-nosed skunk	Carnivora	NA	Conepatus	Sylvatic	Nuclear & mitochondrial	PCR band size; PCR-RFLP	SL-IR, kDNA mini circle; 1f8	Rocha FL, Roque AL, de Lima JS, Cheida CC, Lemos FG, de Azevedo FC, Arrais RC, Bilac D, Herrera HM, Mourão G, Jansen AM. 2013. Trypanosoma cruzi Infection in Neotropical Wild Carnivores (Mammalia: Carnivora): At the Top of the T. cruzi Transmission Chain. PLoS One. 8(7):e67463.
Anonymous	Strain	TcIII	Argentina	South	Santiago del Estero	No	uk	Amama	2000-2006	2006	Triatoma infestans	Blood-sucking insect	Hemiptera	Triatomini	Triatoma	Domestic	Nuclear	PCR band size	24Sα rDNA; SL-IR; 18S rDNA; A10 fragment	Cardinal MV, Lauricella MA, Ceballos LA, Lanati L, Marcet PL, Levin MJ, Kitron U, Gürtler RE, Schijman AG. 2008. Molecular epidemiology of domestic and sylvatic Trypanosoma cruzi infection in rural northwestern Argentina. Int J Parasitol. 38(13):1533-43.
PAP8	Strain	TcV	Argentina	South	Chacabuco	No	uk	uk	1999-09-01	1999	Canis familiaris	Dog	Carnivora	NA	Canis	Domestic	Nuclear	MLEE	22 gene loci	Barnabé C, Brisse S, Tibayrenc M. 2000. Population structure and genetic typing of Trypanosoma cruzi, the agent of Chagas disease: a multilocus enzyme electrophoresis approach. Parasitology. 120 ( Pt 5):513-26.
Anonymous	Strain	TcV	Argentina	South	Chaco	No	General San Martín	Pampa del Indio	2008	2008	Canis familiaris	Dog	Carnivora	NA	Canis	Domestic	Nuclear	PCR band size	24Sα rDNA, SL-IR & A10	Enriquez GF, Cardinal MV, Orozco MM, Lanati L, Schijman AG, Gürtler RE. 2013. Discrete typing units of Trypanosoma cruzi identified in rural dogs and cats in the humid Argentinean Chaco. Parasitology. 140(3):303-8.
Anonymous	Strain	TcV	Argentina	South	Chaco	No	General San Martín	Pampa del Indio	2008	2008	Canis familiaris	Dog	Carnivora	NA	Canis	Domestic	Nuclear	PCR band size	24Sα rDNA, SL-IR & A10	Enriquez GF, Cardinal MV, Orozco MM, Lanati L, Schijman AG, Gürtler RE. 2013. Discrete typing units of Trypanosoma cruzi identified in rural dogs and cats in the humid Argentinean Chaco. Parasitology. 140(3):303-8.
Anonymous	Strain	TcV	Argentina	South	Chaco	No	General San Martín	Pampa del Indio	2008	2008	Canis familiaris	Dog	Carnivora	NA	Canis	Domestic	Nuclear	PCR band size	24Sα rDNA, SL-IR & A10	Enriquez GF, Cardinal MV, Orozco MM, Lanati L, Schijman AG, Gürtler RE. 2013. Discrete typing units of Trypanosoma cruzi identified in rural dogs and cats in the humid Argentinean Chaco. Parasitology. 140(3):303-8.
Anonymous	Strain	TcV	Argentina	South	Chaco	No	General San Martín	Pampa del Indio	2008	2008	Canis familiaris	Dog	Carnivora	NA	Canis	Domestic	Nuclear	PCR band size	24Sα rDNA, SL-IR & A10	Enriquez GF, Cardinal MV, Orozco MM, Lanati L, Schijman AG, Gürtler RE. 2013. Discrete typing units of Trypanosoma cruzi identified in rural dogs and cats in the humid Argentinean Chaco. Parasitology. 140(3):303-8.
Anonymous	Strain	TcV	Argentina	South	Chaco	No	General San Martín	Pampa del Indio	2008	2008	Canis familiaris	Dog	Carnivora	NA	Canis	Domestic	Nuclear	PCR band size	24Sα rDNA, SL-IR & A10	Enriquez GF, Cardinal MV, Orozco MM, Lanati L, Schijman AG, Gürtler RE. 2013. Discrete typing units of Trypanosoma cruzi identified in rural dogs and cats in the humid Argentinean Chaco. Parasitology. 140(3):303-8.
Anonymous	Blood	TcV	Argentina	South	Chaco	No	12 de Octubre	El Palmar	2010	2010	Canis familiaris	Dog	Carnivora	NA	Canis	Domestic	Mitochondrial	PCR-DNA hybridization	kDNA minicircle	Monje-Rumi MM, Brandán CP, Ragone PG, Tomasini N, Lauthier JJ, Alberti D'Amato AM, Cimino RO, Orellana V, Basombrío MA, Diosque P. 2015. Trypanosoma cruzi diversity in the Gran Chaco: Mixed infections and differential host distribution of TcV and TcVI. Infect Genet Evol. 29:53-9.
Anonymous	Blood	TcV	Argentina	South	Chaco	No	12 de Octubre	El Palmar	2010	2010	Canis familiaris	Dog	Carnivora	NA	Canis	Domestic	Mitochondrial	PCR-DNA hybridization	kDNA minicircle	Monje-Rumi MM, Brandán CP, Ragone PG, Tomasini N, Lauthier JJ, Alberti D'Amato AM, Cimino RO, Orellana V, Basombrío MA, Diosque P. 2015. Trypanosoma cruzi diversity in the Gran Chaco: Mixed infections and differential host distribution of TcV and TcVI. Infect Genet Evol. 29:53-9.
Anonymous	Blood	TcV	Argentina	South	Chaco	No	12 de Octubre	El Palmar	2010	2010	Canis familiaris	Dog	Carnivora	NA	Canis	Domestic	Mitochondrial	PCR-DNA hybridization	kDNA minicircle	Monje-Rumi MM, Brandán CP, Ragone PG, Tomasini N, Lauthier JJ, Alberti D'Amato AM, Cimino RO, Orellana V, Basombrío MA, Diosque P. 2015. Trypanosoma cruzi diversity in the Gran Chaco: Mixed infections and differential host distribution of TcV and TcVI. Infect Genet Evol. 29:53-9.
Anonymous	Blood	TcV	Argentina	South	Chaco	No	12 de Octubre	El Palmar	2010	2010	Canis familiaris	Dog	Carnivora	NA	Canis	Domestic	Mitochondrial	PCR-DNA hybridization	kDNA minicircle	Monje-Rumi MM, Brandán CP, Ragone PG, Tomasini N, Lauthier JJ, Alberti D'Amato AM, Cimino RO, Orellana V, Basombrío MA, Diosque P. 2015. Trypanosoma cruzi diversity in the Gran Chaco: Mixed infections and differential host distribution of TcV and TcVI. Infect Genet Evol. 29:53-9.
Anonymous	Blood	TcV	Argentina	South	Chaco	No	12 de Octubre	El Palmar	2010	2010	Canis familiaris	Dog	Carnivora	NA	Canis	Domestic	Mitochondrial	PCR-DNA hybridization	kDNA minicircle	Monje-Rumi MM, Brandán CP, Ragone PG, Tomasini N, Lauthier JJ, Alberti D'Amato AM, Cimino RO, Orellana V, Basombrío MA, Diosque P. 2015. Trypanosoma cruzi diversity in the Gran Chaco: Mixed infections and differential host distribution of TcV and TcVI. Infect Genet Evol. 29:53-9.
Anonymous	Blood	TcV	Argentina	South	Chaco	No	12 de Octubre	El Palmar	2010	2010	Canis familiaris	Dog	Carnivora	NA	Canis	Domestic	Mitochondrial	PCR-DNA hybridization	kDNA minicircle	Monje-Rumi MM, Brandán CP, Ragone PG, Tomasini N, Lauthier JJ, Alberti D'Amato AM, Cimino RO, Orellana V, Basombrío MA, Diosque P. 2015. Trypanosoma cruzi diversity in the Gran Chaco: Mixed infections and differential host distribution of TcV and TcVI. Infect Genet Evol. 29:53-9.
Anonymous	Blood	TcV	Argentina	South	Chaco	No	12 de Octubre	Las Leonas	2008	2008	Canis familiaris	Dog	Carnivora	NA	Canis	Domestic	Mitochondrial	PCR-DNA hybridization	kDNA minicircle	Monje-Rumi MM, Brandán CP, Ragone PG, Tomasini N, Lauthier JJ, Alberti D'Amato AM, Cimino RO, Orellana V, Basombrío MA, Diosque P. 2015. Trypanosoma cruzi diversity in the Gran Chaco: Mixed infections and differential host distribution of TcV and TcVI. Infect Genet Evol. 29:53-9.
Anonymous	Strain	TcV	Argentina	South	Chaco	No	General San Martín	Pampa del Indio	2008	2008	Felis silvestris catus	Cat	Carnivora	NA	Felis	Domestic	Nuclear	PCR band size	24Sα rDNA, SL-IR & A10	Enriquez GF, Cardinal MV, Orozco MM, Lanati L, Schijman AG, Gürtler RE. 2013. Discrete typing units of Trypanosoma cruzi identified in rural dogs and cats in the humid Argentinean Chaco. Parasitology. 140(3):303-8.
Anonymous	Strain	TcV	Argentina	South	Chaco	No	General San Martín	Pampa del Indio	2008	2008	Felis silvestris catus	Cat	Carnivora	NA	Felis	Domestic	Nuclear	PCR band size	24Sα rDNA, SL-IR & A10	Enriquez GF, Cardinal MV, Orozco MM, Lanati L, Schijman AG, Gürtler RE. 2013. Discrete typing units of Trypanosoma cruzi identified in rural dogs and cats in the humid Argentinean Chaco. Parasitology. 140(3):303-8.
PAH179	Strain	TcV	Argentina	South	Chaco	No	uk	Pampa Avila	2000-06-22	2000	Homo sapiens	Human	Primate	NA	Homo	Domestic	Nuclear	MLEE	22 gene loci	Barnabé C, Brisse S, Tibayrenc M. 2000. Population structure and genetic typing of Trypanosoma cruzi, the agent of Chagas disease: a multilocus enzyme electrophoresis approach. Parasitology. 120 ( Pt 5):513-26.
PAH212	Strain	TcV	Argentina	South	Chaco	No	uk	Pampa Avila	2000-06-22	2000	Homo sapiens	Human	Primate	NA	Homo	Domestic	Nuclear	MLEE	22 gene loci	Barnabé C, Brisse S, Tibayrenc M. 2000. Population structure and genetic typing of Trypanosoma cruzi, the agent of Chagas disease: a multilocus enzyme electrophoresis approach. Parasitology. 120 ( Pt 5):513-26.
PAH265	Strain	TcV	Argentina	South	Chaco	No	uk	Pampa Avila	2000-06-22	2000	Homo sapiens	Human	Primate	NA	Homo	Domestic	Nuclear	MLEE	22 gene loci	Barnabé C, Brisse S, Tibayrenc M. 2000. Population structure and genetic typing of Trypanosoma cruzi, the agent of Chagas disease: a multilocus enzyme electrophoresis approach. Parasitology. 120 ( Pt 5):513-26.
TeH53	Strain	TcV	Argentina	South	Chacabuco	No			uk	uk	Homo sapiens	Human	Primate	NA	Homo	Domestic	Nuclear	MLEE	22 gene loci	Barnabé C, Brisse S, Tibayrenc M. 2000. Population structure and genetic typing of Trypanosoma cruzi, the agent of Chagas disease: a multilocus enzyme electrophoresis approach. Parasitology. 120 ( Pt 5):513-26.
Patient04	Heart explant & blood	TcV	Argentina	South	La Pampa	No	uk	uk	uk	uk	Homo sapiens	Human	Primate	NA	Homo	Domestic	Nuclear & mitochondrial	PCR band size	SL-IR; 24Sα rDNA	Burgos JM, Diez M, Vigliano C, Bisio M, Risso M, Duffy T, Cura C, Brusses B, Favaloro L, Leguizamon MS, Lucero RH, Laguens R, Levin MJ, Favaloro R, Schijman AG. 2010. Molecular identification of Trypanosoma cruzi discrete typing units in end-stage chronic Chagas heart disease and reactivation after heart transplantation. Clin Infect Dis.51(5):485-95.
Patient05	Heart explant	TcV	Argentina	South	La Pampa	No	uk	uk	uk	uk	Homo sapiens	Human	Primate	NA	Homo	Domestic	Nuclear & mitochondrial	PCR band size	SL-IR; 24Sα rDNA	Burgos JM, Diez M, Vigliano C, Bisio M, Risso M, Duffy T, Cura C, Brusses B, Favaloro L, Leguizamon MS, Lucero RH, Laguens R, Levin MJ, Favaloro R, Schijman AG. 2010. Molecular identification of Trypanosoma cruzi discrete typing units in end-stage chronic Chagas heart disease and reactivation after heart transplantation. Clin Infect Dis.51(5):485-95.
Patient06	Blood	TcV	Argentina	South	Jujuy	No	uk	uk	uk	uk	Homo sapiens	Human	Primate	NA	Homo	Domestic	Nuclear & mitochondrial	PCR band size	SL-IR; 24Sα rDNA	Burgos JM, Diez M, Vigliano C, Bisio M, Risso M, Duffy T, Cura C, Brusses B, Favaloro L, Leguizamon MS, Lucero RH, Laguens R, Levin MJ, Favaloro R, Schijman AG. 2010. Molecular identification of Trypanosoma cruzi discrete typing units in end-stage chronic Chagas heart disease and reactivation after heart transplantation. Clin Infect Dis.51(5):485-95.
Patient07	Heart explant	TcV	Argentina	South	La Pampa	No	uk	uk	uk	uk	Homo sapiens	Human	Primate	NA	Homo	Domestic	Nuclear & mitochondrial	PCR band size	SL-IR; 24Sα rDNA	Burgos JM, Diez M, Vigliano C, Bisio M, Risso M, Duffy T, Cura C, Brusses B, Favaloro L, Leguizamon MS, Lucero RH, Laguens R, Levin MJ, Favaloro R, Schijman AG. 2010. Molecular identification of Trypanosoma cruzi discrete typing units in end-stage chronic Chagas heart disease and reactivation after heart transplantation. Clin Infect Dis.51(5):485-95.
Patient09	Blood	TcV	Argentina	South	Santa Fe	No	uk	uk	uk	uk	Homo sapiens	Human	Primate	NA	Homo	Domestic	Nuclear & mitochondrial	PCR band size	SL-IR; 24Sα rDNA	Burgos JM, Diez M, Vigliano C, Bisio M, Risso M, Duffy T, Cura C, Brusses B, Favaloro L, Leguizamon MS, Lucero RH, Laguens R, Levin MJ, Favaloro R, Schijman AG. 2010. Molecular identification of Trypanosoma cruzi discrete typing units in end-stage chronic Chagas heart disease and reactivation after heart transplantation. Clin Infect Dis.51(5):485-95.
Patient12	Heart explant & blood	TcV	Argentina	South	Chaco	No	uk	uk	uk	uk	Homo sapiens	Human	Primate	NA	Homo	Domestic	Nuclear & mitochondrial	PCR band size	SL-IR; 24Sα rDNA	Burgos JM, Diez M, Vigliano C, Bisio M, Risso M, Duffy T, Cura C, Brusses B, Favaloro L, Leguizamon MS, Lucero RH, Laguens R, Levin MJ, Favaloro R, Schijman AG. 2010. Molecular identification of Trypanosoma cruzi discrete typing units in end-stage chronic Chagas heart disease and reactivation after heart transplantation. Clin Infect Dis.51(5):485-95.
Patient13	Blood	TcV	Argentina	South	La Pampa	No	uk	uk	uk	uk	Homo sapiens	Human	Primate	NA	Homo	Domestic	Nuclear & mitochondrial	PCR band size	SL-IR; 24Sα rDNA	Burgos JM, Diez M, Vigliano C, Bisio M, Risso M, Duffy T, Cura C, Brusses B, Favaloro L, Leguizamon MS, Lucero RH, Laguens R, Levin MJ, Favaloro R, Schijman AG. 2010. Molecular identification of Trypanosoma cruzi discrete typing units in end-stage chronic Chagas heart disease and reactivation after heart transplantation. Clin Infect Dis.51(5):485-95.
ChVAL	Strain	TcV	Argentina	South	uk	No	uk	uk	uk	uk	Homo sapiens	Human	Primate	NA	Homo	Domestic	Nuclear	PCR band size	24Sα rDNA; SL-IR	Burgos JM, Risso MG, Brenière SF, Barnabé C, Campetella O, Leguizamón MS. 2013. Differential distribution of genes encoding the virulence factor trans-sialidase along Trypanosoma cruzi Discrete typing units. PLoS One.8(3):e58967.
CMA	Strain	TcV	Argentina	South	Chaco	No	uk	uk	uk	uk	Homo sapiens	Human	Primate	NA	Homo	Domestic	Nuclear	PCR band size	24Sα rDNA; SL-IR	Burgos JM, Risso MG, Brenière SF, Barnabé C, Campetella O, Leguizamón MS. 2013. Differential distribution of genes encoding the virulence factor trans-sialidase along Trypanosoma cruzi Discrete typing units. PLoS One.8(3):e58967.
HE	Strain	TcV	Argentina	South	Chaco	No	uk	uk	uk	uk	Homo sapiens	Human	Primate	NA	Homo	Domestic	Nuclear	PCR band size	24Sα rDNA; SL-IR	Burgos JM, Risso MG, Brenière SF, Barnabé C, Campetella O, Leguizamón MS. 2013. Differential distribution of genes encoding the virulence factor trans-sialidase along Trypanosoma cruzi Discrete typing units. PLoS One.8(3):e58967.
HT	Strain	TcV	Argentina	South	Chaco	No	uk	uk	uk	uk	Homo sapiens	Human	Primate	NA	Homo	Domestic	Nuclear	PCR band size	24Sα rDNA; SL-IR	Burgos JM, Risso MG, Brenière SF, Barnabé C, Campetella O, Leguizamón MS. 2013. Differential distribution of genes encoding the virulence factor trans-sialidase along Trypanosoma cruzi Discrete typing units. PLoS One.8(3):e58967.
Anonymous	Strain	TcV	Argentina	South	Santiago del Estero	No	uk	Amama	2000-2006	2006	Homo sapiens	Human	Primate	NA	Homo	Domestic	Nuclear	PCR band size	24Sα rDNA; SL-IR; 18S rDNA; A10 fragment	Cardinal MV, Lauricella MA, Ceballos LA, Lanati L, Marcet PL, Levin MJ, Kitron U, Gürtler RE, Schijman AG. 2008. Molecular epidemiology of domestic and sylvatic Trypanosoma cruzi infection in rural northwestern Argentina. Int J Parasitol. 38(13):1533-43.
Anonymous	Strain	TcV	Argentina	South	Santiago del Estero	No	uk	Amama	2000-2006	2006	Homo sapiens	Human	Primate	NA	Homo	Domestic	Nuclear	PCR band size	24Sα rDNA; SL-IR; 18S rDNA; A10 fragment	Cardinal MV, Lauricella MA, Ceballos LA, Lanati L, Marcet PL, Levin MJ, Kitron U, Gürtler RE, Schijman AG. 2008. Molecular epidemiology of domestic and sylvatic Trypanosoma cruzi infection in rural northwestern Argentina. Int J Parasitol. 38(13):1533-43.
Anonymous	Blood	TcV	Argentina	South	Santa Fe	No	General Obligado	Reconquista	uk	uk	Homo sapiens	Human	Primate	NA	Homo	Domestic	Mitochondrial	PCR-DNA hybridization	kDNA minicircle	Diez C, Lorenz V, Ortiz S, Gonzalez V, Racca A, Bontempi I, Manattini S, Solari A, Marcipar I. 2010. Genotyping of Trypanosoma cruzi sublineage in human samples from a North-East Argentina area by hybridization with DNA probes and specific polymerase chain reaction (PCR). Am J Trop Med Hyg. 82(1):67-73.
Anonymous	Blood	TcV	Argentina	South	Santa Fe	No	General Obligado	Reconquista	uk	uk	Homo sapiens	Human	Primate	NA	Homo	Domestic	Mitochondrial	PCR-DNA hybridization	kDNA minicircle	Diez C, Lorenz V, Ortiz S, Gonzalez V, Racca A, Bontempi I, Manattini S, Solari A, Marcipar I. 2010. Genotyping of Trypanosoma cruzi sublineage in human samples from a North-East Argentina area by hybridization with DNA probes and specific polymerase chain reaction (PCR). Am J Trop Med Hyg. 82(1):67-73.
Anonymous	Blood	TcV	Argentina	South	Santa Fe	No	General Obligado	Reconquista	uk	uk	Homo sapiens	Human	Primate	NA	Homo	Domestic	Mitochondrial	PCR-DNA hybridization	kDNA minicircle	Diez C, Lorenz V, Ortiz S, Gonzalez V, Racca A, Bontempi I, Manattini S, Solari A, Marcipar I. 2010. Genotyping of Trypanosoma cruzi sublineage in human samples from a North-East Argentina area by hybridization with DNA probes and specific polymerase chain reaction (PCR). Am J Trop Med Hyg. 82(1):67-73.
Anonymous	Blood	TcV	Argentina	South	Santa Fe	No	General Obligado	Reconquista	uk	uk	Homo sapiens	Human	Primate	NA	Homo	Domestic	Mitochondrial	PCR-DNA hybridization	kDNA minicircle	Diez C, Lorenz V, Ortiz S, Gonzalez V, Racca A, Bontempi I, Manattini S, Solari A, Marcipar I. 2010. Genotyping of Trypanosoma cruzi sublineage in human samples from a North-East Argentina area by hybridization with DNA probes and specific polymerase chain reaction (PCR). Am J Trop Med Hyg. 82(1):67-73.
Anonymous	Blood	TcV	Argentina	South	Santa Fe	No	General Obligado	Reconquista	uk	uk	Homo sapiens	Human	Primate	NA	Homo	Domestic	Mitochondrial	PCR-DNA hybridization	kDNA minicircle	Diez C, Lorenz V, Ortiz S, Gonzalez V, Racca A, Bontempi I, Manattini S, Solari A, Marcipar I. 2010. Genotyping of Trypanosoma cruzi sublineage in human samples from a North-East Argentina area by hybridization with DNA probes and specific polymerase chain reaction (PCR). Am J Trop Med Hyg. 82(1):67-73.
Anonymous	Blood	TcV	Argentina	South	Santa Fe	No	General Obligado	Reconquista	uk	uk	Homo sapiens	Human	Primate	NA	Homo	Domestic	Mitochondrial	PCR-DNA hybridization	kDNA minicircle	Diez C, Lorenz V, Ortiz S, Gonzalez V, Racca A, Bontempi I, Manattini S, Solari A, Marcipar I. 2010. Genotyping of Trypanosoma cruzi sublineage in human samples from a North-East Argentina area by hybridization with DNA probes and specific polymerase chain reaction (PCR). Am J Trop Med Hyg. 82(1):67-73.
Anonymous	Blood	TcV	Argentina	South	Santa Fe	No	General Obligado	Reconquista	uk	uk	Homo sapiens	Human	Primate	NA	Homo	Domestic	Mitochondrial	PCR-DNA hybridization	kDNA minicircle	Diez C, Lorenz V, Ortiz S, Gonzalez V, Racca A, Bontempi I, Manattini S, Solari A, Marcipar I. 2010. Genotyping of Trypanosoma cruzi sublineage in human samples from a North-East Argentina area by hybridization with DNA probes and specific polymerase chain reaction (PCR). Am J Trop Med Hyg. 82(1):67-73.
Anonymous	Blood	TcV	Argentina	South	Santa Fe	No	General Obligado	Reconquista	uk	uk	Homo sapiens	Human	Primate	NA	Homo	Domestic	Mitochondrial	PCR-DNA hybridization	kDNA minicircle	Diez C, Lorenz V, Ortiz S, Gonzalez V, Racca A, Bontempi I, Manattini S, Solari A, Marcipar I. 2010. Genotyping of Trypanosoma cruzi sublineage in human samples from a North-East Argentina area by hybridization with DNA probes and specific polymerase chain reaction (PCR). Am J Trop Med Hyg. 82(1):67-73.
Anonymous	Blood	TcV	Argentina	South	Santa Fe	No	General Obligado	Reconquista	uk	uk	Homo sapiens	Human	Primate	NA	Homo	Domestic	Mitochondrial	PCR-DNA hybridization	kDNA minicircle	Diez C, Lorenz V, Ortiz S, Gonzalez V, Racca A, Bontempi I, Manattini S, Solari A, Marcipar I. 2010. Genotyping of Trypanosoma cruzi sublineage in human samples from a North-East Argentina area by hybridization with DNA probes and specific polymerase chain reaction (PCR). Am J Trop Med Hyg. 82(1):67-73.
Anonymous	Blood	TcV	Argentina	South	Santa Fe	No	General Obligado	Reconquista	uk	uk	Homo sapiens	Human	Primate	NA	Homo	Domestic	Mitochondrial	PCR-DNA hybridization	kDNA minicircle	Diez C, Lorenz V, Ortiz S, Gonzalez V, Racca A, Bontempi I, Manattini S, Solari A, Marcipar I. 2010. Genotyping of Trypanosoma cruzi sublineage in human samples from a North-East Argentina area by hybridization with DNA probes and specific polymerase chain reaction (PCR). Am J Trop Med Hyg. 82(1):67-73.
Anonymous	Blood	TcV	Argentina	South	Santa Fe	No	General Obligado	Reconquista	uk	uk	Homo sapiens	Human	Primate	NA	Homo	Domestic	Mitochondrial	PCR-DNA hybridization	kDNA minicircle	Diez C, Lorenz V, Ortiz S, Gonzalez V, Racca A, Bontempi I, Manattini S, Solari A, Marcipar I. 2010. Genotyping of Trypanosoma cruzi sublineage in human samples from a North-East Argentina area by hybridization with DNA probes and specific polymerase chain reaction (PCR). Am J Trop Med Hyg. 82(1):67-73.
Anonymous	Blood	TcV	Argentina	South	Santa Fe	No	General Obligado	Reconquista	uk	uk	Homo sapiens	Human	Primate	NA	Homo	Domestic	Mitochondrial	PCR-DNA hybridization	kDNA minicircle	Diez C, Lorenz V, Ortiz S, Gonzalez V, Racca A, Bontempi I, Manattini S, Solari A, Marcipar I. 2010. Genotyping of Trypanosoma cruzi sublineage in human samples from a North-East Argentina area by hybridization with DNA probes and specific polymerase chain reaction (PCR). Am J Trop Med Hyg. 82(1):67-73.
Anonymous	Blood	TcV	Argentina	South	Santa Fe	No	General Obligado	Reconquista	uk	uk	Homo sapiens	Human	Primate	NA	Homo	Domestic	Mitochondrial	PCR-DNA hybridization	kDNA minicircle	Diez C, Lorenz V, Ortiz S, Gonzalez V, Racca A, Bontempi I, Manattini S, Solari A, Marcipar I. 2010. Genotyping of Trypanosoma cruzi sublineage in human samples from a North-East Argentina area by hybridization with DNA probes and specific polymerase chain reaction (PCR). Am J Trop Med Hyg. 82(1):67-73.
Anonymous	Blood	TcV	Argentina	South	Santa Fe	No	General Obligado	Reconquista	uk	uk	Homo sapiens	Human	Primate	NA	Homo	Domestic	Mitochondrial	PCR-DNA hybridization	kDNA minicircle	Diez C, Lorenz V, Ortiz S, Gonzalez V, Racca A, Bontempi I, Manattini S, Solari A, Marcipar I. 2010. Genotyping of Trypanosoma cruzi sublineage in human samples from a North-East Argentina area by hybridization with DNA probes and specific polymerase chain reaction (PCR). Am J Trop Med Hyg. 82(1):67-73.
Anonymous	Blood	TcV	Argentina	South	Santa Fe	No	General Obligado	Reconquista	uk	uk	Homo sapiens	Human	Primate	NA	Homo	Domestic	Mitochondrial	PCR-DNA hybridization	kDNA minicircle	Diez C, Lorenz V, Ortiz S, Gonzalez V, Racca A, Bontempi I, Manattini S, Solari A, Marcipar I. 2010. Genotyping of Trypanosoma cruzi sublineage in human samples from a North-East Argentina area by hybridization with DNA probes and specific polymerase chain reaction (PCR). Am J Trop Med Hyg. 82(1):67-73.
Anonymous	Blood	TcV	Argentina	South	Santa Fe	No	General Obligado	Reconquista	uk	uk	Homo sapiens	Human	Primate	NA	Homo	Domestic	Mitochondrial	PCR-DNA hybridization	kDNA minicircle	Diez C, Lorenz V, Ortiz S, Gonzalez V, Racca A, Bontempi I, Manattini S, Solari A, Marcipar I. 2010. Genotyping of Trypanosoma cruzi sublineage in human samples from a North-East Argentina area by hybridization with DNA probes and specific polymerase chain reaction (PCR). Am J Trop Med Hyg. 82(1):67-73.
Anonymous	Blood	TcV	Argentina	South	Santa Fe	No	General Obligado	Reconquista	uk	uk	Homo sapiens	Human	Primate	NA	Homo	Domestic	Mitochondrial	PCR-DNA hybridization	kDNA minicircle	Diez C, Lorenz V, Ortiz S, Gonzalez V, Racca A, Bontempi I, Manattini S, Solari A, Marcipar I. 2010. Genotyping of Trypanosoma cruzi sublineage in human samples from a North-East Argentina area by hybridization with DNA probes and specific polymerase chain reaction (PCR). Am J Trop Med Hyg. 82(1):67-73.
Anonymous	Blood	TcV	Argentina	South	Santa Fe	No	General Obligado	Reconquista	uk	uk	Homo sapiens	Human	Primate	NA	Homo	Domestic	Mitochondrial	PCR-DNA hybridization	kDNA minicircle	Diez C, Lorenz V, Ortiz S, Gonzalez V, Racca A, Bontempi I, Manattini S, Solari A, Marcipar I. 2010. Genotyping of Trypanosoma cruzi sublineage in human samples from a North-East Argentina area by hybridization with DNA probes and specific polymerase chain reaction (PCR). Am J Trop Med Hyg. 82(1):67-73.
Anonymous	Blood	TcV	Argentina	South	Santa Fe	No	General Obligado	Reconquista	uk	uk	Homo sapiens	Human	Primate	NA	Homo	Domestic	Mitochondrial	PCR-DNA hybridization	kDNA minicircle	Diez C, Lorenz V, Ortiz S, Gonzalez V, Racca A, Bontempi I, Manattini S, Solari A, Marcipar I. 2010. Genotyping of Trypanosoma cruzi sublineage in human samples from a North-East Argentina area by hybridization with DNA probes and specific polymerase chain reaction (PCR). Am J Trop Med Hyg. 82(1):67-73.
Anonymous	Blood	TcV	Argentina	South	Santa Fe	No	General Obligado	Reconquista	uk	uk	Homo sapiens	Human	Primate	NA	Homo	Domestic	Mitochondrial	PCR-DNA hybridization	kDNA minicircle	Diez C, Lorenz V, Ortiz S, Gonzalez V, Racca A, Bontempi I, Manattini S, Solari A, Marcipar I. 2010. Genotyping of Trypanosoma cruzi sublineage in human samples from a North-East Argentina area by hybridization with DNA probes and specific polymerase chain reaction (PCR). Am J Trop Med Hyg. 82(1):67-73.
Anonymous	Blood	TcV	Argentina	South	Santa Fe	No	General Obligado	Reconquista	uk	uk	Homo sapiens	Human	Primate	NA	Homo	Domestic	Mitochondrial	PCR-DNA hybridization	kDNA minicircle	Diez C, Lorenz V, Ortiz S, Gonzalez V, Racca A, Bontempi I, Manattini S, Solari A, Marcipar I. 2010. Genotyping of Trypanosoma cruzi sublineage in human samples from a North-East Argentina area by hybridization with DNA probes and specific polymerase chain reaction (PCR). Am J Trop Med Hyg. 82(1):67-73.
Anonymous	Blood	TcV	Argentina	South	Santa Fe	No	General Obligado	Reconquista	uk	uk	Homo sapiens	Human	Primate	NA	Homo	Domestic	Mitochondrial	PCR-DNA hybridization	kDNA minicircle	Diez C, Lorenz V, Ortiz S, Gonzalez V, Racca A, Bontempi I, Manattini S, Solari A, Marcipar I. 2010. Genotyping of Trypanosoma cruzi sublineage in human samples from a North-East Argentina area by hybridization with DNA probes and specific polymerase chain reaction (PCR). Am J Trop Med Hyg. 82(1):67-73.
Anonymous	Blood	TcV	Argentina	South	Santa Fe	No	General Obligado	Reconquista	uk	uk	Homo sapiens	Human	Primate	NA	Homo	Domestic	Mitochondrial	PCR-DNA hybridization	kDNA minicircle	Diez C, Lorenz V, Ortiz S, Gonzalez V, Racca A, Bontempi I, Manattini S, Solari A, Marcipar I. 2010. Genotyping of Trypanosoma cruzi sublineage in human samples from a North-East Argentina area by hybridization with DNA probes and specific polymerase chain reaction (PCR). Am J Trop Med Hyg. 82(1):67-73.
Anonymous	Blood	TcV	Argentina	South	Santa Fe	No	General Obligado	Reconquista	uk	uk	Homo sapiens	Human	Primate	NA	Homo	Domestic	Mitochondrial	PCR-DNA hybridization	kDNA minicircle	Diez C, Lorenz V, Ortiz S, Gonzalez V, Racca A, Bontempi I, Manattini S, Solari A, Marcipar I. 2010. Genotyping of Trypanosoma cruzi sublineage in human samples from a North-East Argentina area by hybridization with DNA probes and specific polymerase chain reaction (PCR). Am J Trop Med Hyg. 82(1):67-73.
Anonymous	Blood	TcV	Argentina	South	Santa Fe	No	General Obligado	Reconquista	uk	uk	Homo sapiens	Human	Primate	NA	Homo	Domestic	Mitochondrial	PCR-DNA hybridization	kDNA minicircle	Diez C, Lorenz V, Ortiz S, Gonzalez V, Racca A, Bontempi I, Manattini S, Solari A, Marcipar I. 2010. Genotyping of Trypanosoma cruzi sublineage in human samples from a North-East Argentina area by hybridization with DNA probes and specific polymerase chain reaction (PCR). Am J Trop Med Hyg. 82(1):67-73.
Anonymous	Blood	TcV	Argentina	South	Santa Fe	No	General Obligado	Reconquista	uk	uk	Homo sapiens	Human	Primate	NA	Homo	Domestic	Mitochondrial	PCR-DNA hybridization	kDNA minicircle	Diez C, Lorenz V, Ortiz S, Gonzalez V, Racca A, Bontempi I, Manattini S, Solari A, Marcipar I. 2010. Genotyping of Trypanosoma cruzi sublineage in human samples from a North-East Argentina area by hybridization with DNA probes and specific polymerase chain reaction (PCR). Am J Trop Med Hyg. 82(1):67-73.
Anonymous	Blood	TcV	Argentina	South	Santa Fe	No	General Obligado	Reconquista	uk	uk	Homo sapiens	Human	Primate	NA	Homo	Domestic	Mitochondrial	PCR-DNA hybridization	kDNA minicircle	Diez C, Lorenz V, Ortiz S, Gonzalez V, Racca A, Bontempi I, Manattini S, Solari A, Marcipar I. 2010. Genotyping of Trypanosoma cruzi sublineage in human samples from a North-East Argentina area by hybridization with DNA probes and specific polymerase chain reaction (PCR). Am J Trop Med Hyg. 82(1):67-73.
Anonymous	Blood	TcV	Argentina	South	Chaco	No	12 de Octubre	El Palmar	2010	2010	Homo sapiens	Human	Primate	NA	Homo	Domestic	Mitochondrial	PCR-DNA hybridization	kDNA minicircle	Monje-Rumi MM, Brandán CP, Ragone PG, Tomasini N, Lauthier JJ, Alberti D'Amato AM, Cimino RO, Orellana V, Basombrío MA, Diosque P. 2015. Trypanosoma cruzi diversity in the Gran Chaco: Mixed infections and differential host distribution of TcV and TcVI. Infect Genet Evol. 29:53-9.
Anonymous	Blood	TcV	Argentina	South	Chaco	No	12 de Octubre	El Palmar	2010	2010	Homo sapiens	Human	Primate	NA	Homo	Domestic	Mitochondrial	PCR-DNA hybridization	kDNA minicircle	Monje-Rumi MM, Brandán CP, Ragone PG, Tomasini N, Lauthier JJ, Alberti D'Amato AM, Cimino RO, Orellana V, Basombrío MA, Diosque P. 2015. Trypanosoma cruzi diversity in the Gran Chaco: Mixed infections and differential host distribution of TcV and TcVI. Infect Genet Evol. 29:53-9.
Anonymous	Blood	TcV	Argentina	South	Chaco	No	12 de Octubre	El Palmar	2010	2010	Homo sapiens	Human	Primate	NA	Homo	Domestic	Mitochondrial	PCR-DNA hybridization	kDNA minicircle	Monje-Rumi MM, Brandán CP, Ragone PG, Tomasini N, Lauthier JJ, Alberti D'Amato AM, Cimino RO, Orellana V, Basombrío MA, Diosque P. 2015. Trypanosoma cruzi diversity in the Gran Chaco: Mixed infections and differential host distribution of TcV and TcVI. Infect Genet Evol. 29:53-9.
Anonymous	Blood	TcV	Argentina	South	Chaco	No	12 de Octubre	El Palmar	2010	2010	Homo sapiens	Human	Primate	NA	Homo	Domestic	Mitochondrial	PCR-DNA hybridization	kDNA minicircle	Monje-Rumi MM, Brandán CP, Ragone PG, Tomasini N, Lauthier JJ, Alberti D'Amato AM, Cimino RO, Orellana V, Basombrío MA, Diosque P. 2015. Trypanosoma cruzi diversity in the Gran Chaco: Mixed infections and differential host distribution of TcV and TcVI. Infect Genet Evol. 29:53-9.
Anonymous	Blood	TcV	Argentina	South	Chaco	No	12 de Octubre	El Palmar	2010	2010	Homo sapiens	Human	Primate	NA	Homo	Domestic	Mitochondrial	PCR-DNA hybridization	kDNA minicircle	Monje-Rumi MM, Brandán CP, Ragone PG, Tomasini N, Lauthier JJ, Alberti D'Amato AM, Cimino RO, Orellana V, Basombrío MA, Diosque P. 2015. Trypanosoma cruzi diversity in the Gran Chaco: Mixed infections and differential host distribution of TcV and TcVI. Infect Genet Evol. 29:53-9.
Anonymous	Blood	TcV	Argentina	South	Chaco	No	12 de Octubre	El Palmar	2010	2010	Homo sapiens	Human	Primate	NA	Homo	Domestic	Mitochondrial	PCR-DNA hybridization	kDNA minicircle	Monje-Rumi MM, Brandán CP, Ragone PG, Tomasini N, Lauthier JJ, Alberti D'Amato AM, Cimino RO, Orellana V, Basombrío MA, Diosque P. 2015. Trypanosoma cruzi diversity in the Gran Chaco: Mixed infections and differential host distribution of TcV and TcVI. Infect Genet Evol. 29:53-9.
Anonymous	Blood	TcV	Argentina	South	Chaco	No	12 de Octubre	El Palmar	2010	2010	Homo sapiens	Human	Primate	NA	Homo	Domestic	Mitochondrial	PCR-DNA hybridization	kDNA minicircle	Monje-Rumi MM, Brandán CP, Ragone PG, Tomasini N, Lauthier JJ, Alberti D'Amato AM, Cimino RO, Orellana V, Basombrío MA, Diosque P. 2015. Trypanosoma cruzi diversity in the Gran Chaco: Mixed infections and differential host distribution of TcV and TcVI. Infect Genet Evol. 29:53-9.
Anonymous	Blood	TcV	Argentina	South	Chaco	No	12 de Octubre	El Palmar	2010	2010	Homo sapiens	Human	Primate	NA	Homo	Domestic	Mitochondrial	PCR-DNA hybridization	kDNA minicircle	Monje-Rumi MM, Brandán CP, Ragone PG, Tomasini N, Lauthier JJ, Alberti D'Amato AM, Cimino RO, Orellana V, Basombrío MA, Diosque P. 2015. Trypanosoma cruzi diversity in the Gran Chaco: Mixed infections and differential host distribution of TcV and TcVI. Infect Genet Evol. 29:53-9.
Anonymous	Blood	TcV	Argentina	South	Chaco	No	12 de Octubre	El Palmar	2010	2010	Homo sapiens	Human	Primate	NA	Homo	Domestic	Mitochondrial	PCR-DNA hybridization	kDNA minicircle	Monje-Rumi MM, Brandán CP, Ragone PG, Tomasini N, Lauthier JJ, Alberti D'Amato AM, Cimino RO, Orellana V, Basombrío MA, Diosque P. 2015. Trypanosoma cruzi diversity in the Gran Chaco: Mixed infections and differential host distribution of TcV and TcVI. Infect Genet Evol. 29:53-9.
Anonymous	Blood	TcV	Argentina	South	Chaco	No	12 de Octubre	El Palmar	2010	2010	Homo sapiens	Human	Primate	NA	Homo	Domestic	Mitochondrial	PCR-DNA hybridization	kDNA minicircle	Monje-Rumi MM, Brandán CP, Ragone PG, Tomasini N, Lauthier JJ, Alberti D'Amato AM, Cimino RO, Orellana V, Basombrío MA, Diosque P. 2015. Trypanosoma cruzi diversity in the Gran Chaco: Mixed infections and differential host distribution of TcV and TcVI. Infect Genet Evol. 29:53-9.
Anonymous	Blood	TcV	Argentina	South	Chaco	No	12 de Octubre	El Palmar	2010	2010	Homo sapiens	Human	Primate	NA	Homo	Domestic	Mitochondrial	PCR-DNA hybridization	kDNA minicircle	Monje-Rumi MM, Brandán CP, Ragone PG, Tomasini N, Lauthier JJ, Alberti D'Amato AM, Cimino RO, Orellana V, Basombrío MA, Diosque P. 2015. Trypanosoma cruzi diversity in the Gran Chaco: Mixed infections and differential host distribution of TcV and TcVI. Infect Genet Evol. 29:53-9.
Anonymous	Blood	TcV	Argentina	South	Chaco	No	12 de Octubre	El Palmar	2010	2010	Homo sapiens	Human	Primate	NA	Homo	Domestic	Mitochondrial	PCR-DNA hybridization	kDNA minicircle	Monje-Rumi MM, Brandán CP, Ragone PG, Tomasini N, Lauthier JJ, Alberti D'Amato AM, Cimino RO, Orellana V, Basombrío MA, Diosque P. 2015. Trypanosoma cruzi diversity in the Gran Chaco: Mixed infections and differential host distribution of TcV and TcVI. Infect Genet Evol. 29:53-9.
Anonymous	Blood	TcV	Argentina	South	Chaco	No	12 de Octubre	El Palmar	2010	2010	Homo sapiens	Human	Primate	NA	Homo	Domestic	Mitochondrial	PCR-DNA hybridization	kDNA minicircle	Monje-Rumi MM, Brandán CP, Ragone PG, Tomasini N, Lauthier JJ, Alberti D'Amato AM, Cimino RO, Orellana V, Basombrío MA, Diosque P. 2015. Trypanosoma cruzi diversity in the Gran Chaco: Mixed infections and differential host distribution of TcV and TcVI. Infect Genet Evol. 29:53-9.
Anonymous	Blood	TcV	Argentina	South	Chaco	No	12 de Octubre	El Palmar	2010	2010	Homo sapiens	Human	Primate	NA	Homo	Domestic	Mitochondrial	PCR-DNA hybridization	kDNA minicircle	Monje-Rumi MM, Brandán CP, Ragone PG, Tomasini N, Lauthier JJ, Alberti D'Amato AM, Cimino RO, Orellana V, Basombrío MA, Diosque P. 2015. Trypanosoma cruzi diversity in the Gran Chaco: Mixed infections and differential host distribution of TcV and TcVI. Infect Genet Evol. 29:53-9.
Anonymous	Blood	TcV	Argentina	South	Chaco	No	12 de Octubre	El Palmar	2010	2010	Homo sapiens	Human	Primate	NA	Homo	Domestic	Mitochondrial	PCR-DNA hybridization	kDNA minicircle	Monje-Rumi MM, Brandán CP, Ragone PG, Tomasini N, Lauthier JJ, Alberti D'Amato AM, Cimino RO, Orellana V, Basombrío MA, Diosque P. 2015. Trypanosoma cruzi diversity in the Gran Chaco: Mixed infections and differential host distribution of TcV and TcVI. Infect Genet Evol. 29:53-9.
Anonymous	Blood	TcV	Argentina	South	Chaco	No	12 de Octubre	El Palmar	2010	2010	Homo sapiens	Human	Primate	NA	Homo	Domestic	Mitochondrial	PCR-DNA hybridization	kDNA minicircle	Monje-Rumi MM, Brandán CP, Ragone PG, Tomasini N, Lauthier JJ, Alberti D'Amato AM, Cimino RO, Orellana V, Basombrío MA, Diosque P. 2015. Trypanosoma cruzi diversity in the Gran Chaco: Mixed infections and differential host distribution of TcV and TcVI. Infect Genet Evol. 29:53-9.
Anonymous	Blood	TcV	Argentina	South	Chaco	No	12 de Octubre	El Palmar	2010	2010	Homo sapiens	Human	Primate	NA	Homo	Domestic	Mitochondrial	PCR-DNA hybridization	kDNA minicircle	Monje-Rumi MM, Brandán CP, Ragone PG, Tomasini N, Lauthier JJ, Alberti D'Amato AM, Cimino RO, Orellana V, Basombrío MA, Diosque P. 2015. Trypanosoma cruzi diversity in the Gran Chaco: Mixed infections and differential host distribution of TcV and TcVI. Infect Genet Evol. 29:53-9.
Anonymous	Blood	TcV	Argentina	South	Chaco	No	12 de Octubre	El Palmar	2010	2010	Homo sapiens	Human	Primate	NA	Homo	Domestic	Mitochondrial	PCR-DNA hybridization	kDNA minicircle	Monje-Rumi MM, Brandán CP, Ragone PG, Tomasini N, Lauthier JJ, Alberti D'Amato AM, Cimino RO, Orellana V, Basombrío MA, Diosque P. 2015. Trypanosoma cruzi diversity in the Gran Chaco: Mixed infections and differential host distribution of TcV and TcVI. Infect Genet Evol. 29:53-9.
Anonymous	Blood	TcV	Argentina	South	Chaco	No	12 de Octubre	Las Leonas	2008	2008	Homo sapiens	Human	Primate	NA	Homo	Domestic	Mitochondrial	PCR-DNA hybridization	kDNA minicircle	Monje-Rumi MM, Brandán CP, Ragone PG, Tomasini N, Lauthier JJ, Alberti D'Amato AM, Cimino RO, Orellana V, Basombrío MA, Diosque P. 2015. Trypanosoma cruzi diversity in the Gran Chaco: Mixed infections and differential host distribution of TcV and TcVI. Infect Genet Evol. 29:53-9.
Anonymous	Blood	TcV	Argentina	South	Chaco	No	12 de Octubre	Las Leonas	2008	2008	Homo sapiens	Human	Primate	NA	Homo	Domestic	Mitochondrial	PCR-DNA hybridization	kDNA minicircle	Monje-Rumi MM, Brandán CP, Ragone PG, Tomasini N, Lauthier JJ, Alberti D'Amato AM, Cimino RO, Orellana V, Basombrío MA, Diosque P. 2015. Trypanosoma cruzi diversity in the Gran Chaco: Mixed infections and differential host distribution of TcV and TcVI. Infect Genet Evol. 29:53-9.
Anonymous	Blood	TcV	Argentina	South	Chaco	No	12 de Octubre	Las Leonas	2008	2008	Homo sapiens	Human	Primate	NA	Homo	Domestic	Mitochondrial	PCR-DNA hybridization	kDNA minicircle	Monje-Rumi MM, Brandán CP, Ragone PG, Tomasini N, Lauthier JJ, Alberti D'Amato AM, Cimino RO, Orellana V, Basombrío MA, Diosque P. 2015. Trypanosoma cruzi diversity in the Gran Chaco: Mixed infections and differential host distribution of TcV and TcVI. Infect Genet Evol. 29:53-9.
Anonymous	Blood	TcV	Argentina	South	Chaco	No	12 de Octubre	Las Leonas	2008	2008	Homo sapiens	Human	Primate	NA	Homo	Domestic	Mitochondrial	PCR-DNA hybridization	kDNA minicircle	Monje-Rumi MM, Brandán CP, Ragone PG, Tomasini N, Lauthier JJ, Alberti D'Amato AM, Cimino RO, Orellana V, Basombrío MA, Diosque P. 2015. Trypanosoma cruzi diversity in the Gran Chaco: Mixed infections and differential host distribution of TcV and TcVI. Infect Genet Evol. 29:53-9.
Anonymous	Blood	TcV	Argentina	South	Chaco	No	12 de Octubre	Las Leonas	2008	2008	Homo sapiens	Human	Primate	NA	Homo	Domestic	Mitochondrial	PCR-DNA hybridization	kDNA minicircle	Monje-Rumi MM, Brandán CP, Ragone PG, Tomasini N, Lauthier JJ, Alberti D'Amato AM, Cimino RO, Orellana V, Basombrío MA, Diosque P. 2015. Trypanosoma cruzi diversity in the Gran Chaco: Mixed infections and differential host distribution of TcV and TcVI. Infect Genet Evol. 29:53-9.
Anonymous	Blood	TcV	Argentina	South	Chaco	No	12 de Octubre	Las Leonas	2008	2008	Homo sapiens	Human	Primate	NA	Homo	Domestic	Mitochondrial	PCR-DNA hybridization	kDNA minicircle	Monje-Rumi MM, Brandán CP, Ragone PG, Tomasini N, Lauthier JJ, Alberti D'Amato AM, Cimino RO, Orellana V, Basombrío MA, Diosque P. 2015. Trypanosoma cruzi diversity in the Gran Chaco: Mixed infections and differential host distribution of TcV and TcVI. Infect Genet Evol. 29:53-9.
Anonymous	Blood	TcV	Argentina	South	Chacabuco	No	uk	uk	uk	uk	Homo sapiens	Human	Primate	NA	Homo	Domestic	Mitochondrial	PCR-DNA hybridization	kDNA minicircle	Rumi MM, Pérez Brandán C, Gil JF, D'Amato AM, Ragone PG, Lauthier JJ, Tomasini N, Cimino RO, Orellana V, Lacunza CD, Nasser JR, Basombrío MA, Diosque P. 2013. Benznidazole treatment in chronic children infected with Trypanosoma cruzi: serological and molecular follow-up of patients and identification of Discrete Typing Units. Acta Trop. 128(1):130-6.
Anonymous	Blood	TcV	Argentina	South	Chacabuco	No	uk	uk	uk	uk	Homo sapiens	Human	Primate	NA	Homo	Domestic	Mitochondrial	PCR-DNA hybridization	kDNA minicircle	Rumi MM, Pérez Brandán C, Gil JF, D'Amato AM, Ragone PG, Lauthier JJ, Tomasini N, Cimino RO, Orellana V, Lacunza CD, Nasser JR, Basombrío MA, Diosque P. 2013. Benznidazole treatment in chronic children infected with Trypanosoma cruzi: serological and molecular follow-up of patients and identification of Discrete Typing Units. Acta Trop. 128(1):130-6.
Anonymous	Blood	TcV	Argentina	South	Chacabuco	No	uk	uk	uk	uk	Homo sapiens	Human	Primate	NA	Homo	Domestic	Mitochondrial	PCR-DNA hybridization	kDNA minicircle	Rumi MM, Pérez Brandán C, Gil JF, D'Amato AM, Ragone PG, Lauthier JJ, Tomasini N, Cimino RO, Orellana V, Lacunza CD, Nasser JR, Basombrío MA, Diosque P. 2013. Benznidazole treatment in chronic children infected with Trypanosoma cruzi: serological and molecular follow-up of patients and identification of Discrete Typing Units. Acta Trop. 128(1):130-6.
Anonymous	Blood	TcV	Argentina	South	Chacabuco	No	uk	uk	uk	uk	Homo sapiens	Human	Primate	NA	Homo	Domestic	Mitochondrial	PCR-DNA hybridization	kDNA minicircle	Rumi MM, Pérez Brandán C, Gil JF, D'Amato AM, Ragone PG, Lauthier JJ, Tomasini N, Cimino RO, Orellana V, Lacunza CD, Nasser JR, Basombrío MA, Diosque P. 2013. Benznidazole treatment in chronic children infected with Trypanosoma cruzi: serological and molecular follow-up of patients and identification of Discrete Typing Units. Acta Trop. 128(1):130-6.
Anonymous	Blood	TcV	Argentina	South	Chacabuco	No	uk	uk	uk	uk	Homo sapiens	Human	Primate	NA	Homo	Domestic	Mitochondrial	PCR-DNA hybridization	kDNA minicircle	Rumi MM, Pérez Brandán C, Gil JF, D'Amato AM, Ragone PG, Lauthier JJ, Tomasini N, Cimino RO, Orellana V, Lacunza CD, Nasser JR, Basombrío MA, Diosque P. 2013. Benznidazole treatment in chronic children infected with Trypanosoma cruzi: serological and molecular follow-up of patients and identification of Discrete Typing Units. Acta Trop. 128(1):130-6.
Anonymous	Blood	TcV	Argentina	South	Chacabuco	No	uk	uk	uk	uk	Homo sapiens	Human	Primate	NA	Homo	Domestic	Mitochondrial	PCR-DNA hybridization	kDNA minicircle	Rumi MM, Pérez Brandán C, Gil JF, D'Amato AM, Ragone PG, Lauthier JJ, Tomasini N, Cimino RO, Orellana V, Lacunza CD, Nasser JR, Basombrío MA, Diosque P. 2013. Benznidazole treatment in chronic children infected with Trypanosoma cruzi: serological and molecular follow-up of patients and identification of Discrete Typing Units. Acta Trop. 128(1):130-6.
Anonymous	Blood	TcV	Argentina	South	Chacabuco	No	uk	uk	uk	uk	Homo sapiens	Human	Primate	NA	Homo	Domestic	Mitochondrial	PCR-DNA hybridization	kDNA minicircle	Rumi MM, Pérez Brandán C, Gil JF, D'Amato AM, Ragone PG, Lauthier JJ, Tomasini N, Cimino RO, Orellana V, Lacunza CD, Nasser JR, Basombrío MA, Diosque P. 2013. Benznidazole treatment in chronic children infected with Trypanosoma cruzi: serological and molecular follow-up of patients and identification of Discrete Typing Units. Acta Trop. 128(1):130-6.
Anonymous	Blood	TcV	Argentina	South	Chacabuco	No	uk	uk	uk	uk	Homo sapiens	Human	Primate	NA	Homo	Domestic	Mitochondrial	PCR-DNA hybridization	kDNA minicircle	Rumi MM, Pérez Brandán C, Gil JF, D'Amato AM, Ragone PG, Lauthier JJ, Tomasini N, Cimino RO, Orellana V, Lacunza CD, Nasser JR, Basombrío MA, Diosque P. 2013. Benznidazole treatment in chronic children infected with Trypanosoma cruzi: serological and molecular follow-up of patients and identification of Discrete Typing Units. Acta Trop. 128(1):130-6.
Anonymous	Blood	TcV	Argentina	South	Chacabuco	No	uk	uk	uk	uk	Homo sapiens	Human	Primate	NA	Homo	Domestic	Mitochondrial	PCR-DNA hybridization	kDNA minicircle	Rumi MM, Pérez Brandán C, Gil JF, D'Amato AM, Ragone PG, Lauthier JJ, Tomasini N, Cimino RO, Orellana V, Lacunza CD, Nasser JR, Basombrío MA, Diosque P. 2013. Benznidazole treatment in chronic children infected with Trypanosoma cruzi: serological and molecular follow-up of patients and identification of Discrete Typing Units. Acta Trop. 128(1):130-6.
Anonymous	Blood	TcV	Argentina	South	Chacabuco	No	uk	uk	uk	uk	Homo sapiens	Human	Primate	NA	Homo	Domestic	Mitochondrial	PCR-DNA hybridization	kDNA minicircle	Rumi MM, Pérez Brandán C, Gil JF, D'Amato AM, Ragone PG, Lauthier JJ, Tomasini N, Cimino RO, Orellana V, Lacunza CD, Nasser JR, Basombrío MA, Diosque P. 2013. Benznidazole treatment in chronic children infected with Trypanosoma cruzi: serological and molecular follow-up of patients and identification of Discrete Typing Units. Acta Trop. 128(1):130-6.
Anonymous	Blood	TcV	Argentina	South	Chacabuco	No	uk	uk	uk	uk	Homo sapiens	Human	Primate	NA	Homo	Domestic	Mitochondrial	PCR-DNA hybridization	kDNA minicircle	Rumi MM, Pérez Brandán C, Gil JF, D'Amato AM, Ragone PG, Lauthier JJ, Tomasini N, Cimino RO, Orellana V, Lacunza CD, Nasser JR, Basombrío MA, Diosque P. 2013. Benznidazole treatment in chronic children infected with Trypanosoma cruzi: serological and molecular follow-up of patients and identification of Discrete Typing Units. Acta Trop. 128(1):130-6.
Anonymous	Blood	TcV	Argentina	South	Chacabuco	No	uk	uk	uk	uk	Homo sapiens	Human	Primate	NA	Homo	Domestic	Mitochondrial	PCR-DNA hybridization	kDNA minicircle	Rumi MM, Pérez Brandán C, Gil JF, D'Amato AM, Ragone PG, Lauthier JJ, Tomasini N, Cimino RO, Orellana V, Lacunza CD, Nasser JR, Basombrío MA, Diosque P. 2013. Benznidazole treatment in chronic children infected with Trypanosoma cruzi: serological and molecular follow-up of patients and identification of Discrete Typing Units. Acta Trop. 128(1):130-6.
Anonymous	Blood	TcV	Argentina	South	Chacabuco	No	uk	uk	uk	uk	Homo sapiens	Human	Primate	NA	Homo	Domestic	Mitochondrial	PCR-DNA hybridization	kDNA minicircle	Rumi MM, Pérez Brandán C, Gil JF, D'Amato AM, Ragone PG, Lauthier JJ, Tomasini N, Cimino RO, Orellana V, Lacunza CD, Nasser JR, Basombrío MA, Diosque P. 2013. Benznidazole treatment in chronic children infected with Trypanosoma cruzi: serological and molecular follow-up of patients and identification of Discrete Typing Units. Acta Trop. 128(1):130-6.
Anonymous	Blood	TcV	Argentina	South	Chacabuco	No	uk	uk	uk	uk	Homo sapiens	Human	Primate	NA	Homo	Domestic	Mitochondrial	PCR-DNA hybridization	kDNA minicircle	Rumi MM, Pérez Brandán C, Gil JF, D'Amato AM, Ragone PG, Lauthier JJ, Tomasini N, Cimino RO, Orellana V, Lacunza CD, Nasser JR, Basombrío MA, Diosque P. 2013. Benznidazole treatment in chronic children infected with Trypanosoma cruzi: serological and molecular follow-up of patients and identification of Discrete Typing Units. Acta Trop. 128(1):130-6.
Anonymous	Blood	TcV	Argentina	South	Chacabuco	No	uk	uk	uk	uk	Homo sapiens	Human	Primate	NA	Homo	Domestic	Mitochondrial	PCR-DNA hybridization	kDNA minicircle	Rumi MM, Pérez Brandán C, Gil JF, D'Amato AM, Ragone PG, Lauthier JJ, Tomasini N, Cimino RO, Orellana V, Lacunza CD, Nasser JR, Basombrío MA, Diosque P. 2013. Benznidazole treatment in chronic children infected with Trypanosoma cruzi: serological and molecular follow-up of patients and identification of Discrete Typing Units. Acta Trop. 128(1):130-6.
Anonymous	Blood	TcV	Argentina	South	Chacabuco	No	uk	uk	uk	uk	Homo sapiens	Human	Primate	NA	Homo	Domestic	Mitochondrial	PCR-DNA hybridization	kDNA minicircle	Rumi MM, Pérez Brandán C, Gil JF, D'Amato AM, Ragone PG, Lauthier JJ, Tomasini N, Cimino RO, Orellana V, Lacunza CD, Nasser JR, Basombrío MA, Diosque P. 2013. Benznidazole treatment in chronic children infected with Trypanosoma cruzi: serological and molecular follow-up of patients and identification of Discrete Typing Units. Acta Trop. 128(1):130-6.
Anonymous	Blood	TcV	Argentina	South	Chacabuco	No	uk	uk	uk	uk	Homo sapiens	Human	Primate	NA	Homo	Domestic	Mitochondrial	PCR-DNA hybridization	kDNA minicircle	Rumi MM, Pérez Brandán C, Gil JF, D'Amato AM, Ragone PG, Lauthier JJ, Tomasini N, Cimino RO, Orellana V, Lacunza CD, Nasser JR, Basombrío MA, Diosque P. 2013. Benznidazole treatment in chronic children infected with Trypanosoma cruzi: serological and molecular follow-up of patients and identification of Discrete Typing Units. Acta Trop. 128(1):130-6.
Anonymous	Blood	TcV	Argentina	South	Chacabuco	No	uk	uk	uk	uk	Homo sapiens	Human	Primate	NA	Homo	Domestic	Mitochondrial	PCR-DNA hybridization	kDNA minicircle	Rumi MM, Pérez Brandán C, Gil JF, D'Amato AM, Ragone PG, Lauthier JJ, Tomasini N, Cimino RO, Orellana V, Lacunza CD, Nasser JR, Basombrío MA, Diosque P. 2013. Benznidazole treatment in chronic children infected with Trypanosoma cruzi: serological and molecular follow-up of patients and identification of Discrete Typing Units. Acta Trop. 128(1):130-6.
Anonymous	Blood	TcV	Argentina	South	Chacabuco	No	uk	uk	uk	uk	Homo sapiens	Human	Primate	NA	Homo	Domestic	Mitochondrial	PCR-DNA hybridization	kDNA minicircle	Rumi MM, Pérez Brandán C, Gil JF, D'Amato AM, Ragone PG, Lauthier JJ, Tomasini N, Cimino RO, Orellana V, Lacunza CD, Nasser JR, Basombrío MA, Diosque P. 2013. Benznidazole treatment in chronic children infected with Trypanosoma cruzi: serological and molecular follow-up of patients and identification of Discrete Typing Units. Acta Trop. 128(1):130-6.
Anonymous	Blood	TcV	Argentina	South	Chacabuco	No	uk	uk	uk	uk	Homo sapiens	Human	Primate	NA	Homo	Domestic	Mitochondrial	PCR-DNA hybridization	kDNA minicircle	Rumi MM, Pérez Brandán C, Gil JF, D'Amato AM, Ragone PG, Lauthier JJ, Tomasini N, Cimino RO, Orellana V, Lacunza CD, Nasser JR, Basombrío MA, Diosque P. 2013. Benznidazole treatment in chronic children infected with Trypanosoma cruzi: serological and molecular follow-up of patients and identification of Discrete Typing Units. Acta Trop. 128(1):130-6.
Anonymous	Blood	TcV	Argentina	South	Chacabuco	No	uk	uk	uk	uk	Homo sapiens	Human	Primate	NA	Homo	Domestic	Mitochondrial	PCR-DNA hybridization	kDNA minicircle	Rumi MM, Pérez Brandán C, Gil JF, D'Amato AM, Ragone PG, Lauthier JJ, Tomasini N, Cimino RO, Orellana V, Lacunza CD, Nasser JR, Basombrío MA, Diosque P. 2013. Benznidazole treatment in chronic children infected with Trypanosoma cruzi: serological and molecular follow-up of patients and identification of Discrete Typing Units. Acta Trop. 128(1):130-6.
Anonymous	Blood	TcV	Argentina	South	Chacabuco	No	uk	uk	uk	uk	Homo sapiens	Human	Primate	NA	Homo	Domestic	Mitochondrial	PCR-DNA hybridization	kDNA minicircle	Rumi MM, Pérez Brandán C, Gil JF, D'Amato AM, Ragone PG, Lauthier JJ, Tomasini N, Cimino RO, Orellana V, Lacunza CD, Nasser JR, Basombrío MA, Diosque P. 2013. Benznidazole treatment in chronic children infected with Trypanosoma cruzi: serological and molecular follow-up of patients and identification of Discrete Typing Units. Acta Trop. 128(1):130-6.
TeV41	Strain	TcV	Argentina	South	Chacabuco	No			1999-02-04	1999	Triatoma infestans	Blood-sucking insect	Hemiptera	Triatomini	Triatoma	Domestic	Nuclear	MLEE	22 gene loci	Barnabé C, Brisse S, Tibayrenc M. 2000. Population structure and genetic typing of Trypanosoma cruzi, the agent of Chagas disease: a multilocus enzyme electrophoresis approach. Parasitology. 120 ( Pt 5):513-26.
TeV54-1	Strain	TcV	Argentina	South	Chacabuco	No			1999-02-04	1999	Triatoma infestans	Blood-sucking insect	Hemiptera	Triatomini	Triatoma	Domestic	Nuclear	MLEE	22 gene loci	Barnabé C, Brisse S, Tibayrenc M. 2000. Population structure and genetic typing of Trypanosoma cruzi, the agent of Chagas disease: a multilocus enzyme electrophoresis approach. Parasitology. 120 ( Pt 5):513-26.
TeV54-2	Strain	TcV	Argentina	South	Chacabuco	No			2000-09-28	2000	Triatoma infestans	Blood-sucking insect	Hemiptera	Triatomini	Triatoma	Domestic	Nuclear	MLEE	22 gene loci	Barnabé C, Brisse S, Tibayrenc M. 2000. Population structure and genetic typing of Trypanosoma cruzi, the agent of Chagas disease: a multilocus enzyme electrophoresis approach. Parasitology. 120 ( Pt 5):513-26.
TolBalq-1	Strain	TcV	Argentina	South	Chaco	No	uk	Las Tolderias	1999-02-10	1999	Triatoma infestans	Blood-sucking insect	Hemiptera	Triatomini	Triatoma	Domestic	Nuclear	MLEE	22 gene loci	Barnabé C, Brisse S, Tibayrenc M. 2000. Population structure and genetic typing of Trypanosoma cruzi, the agent of Chagas disease: a multilocus enzyme electrophoresis approach. Parasitology. 120 ( Pt 5):513-26.
TolBalq-2	Strain	TcV	Argentina	South	Chaco	No	uk	Las Tolderias	1999-02-11	1999	Triatoma infestans	Blood-sucking insect	Hemiptera	Triatomini	Triatoma	Domestic	Nuclear	MLEE	22 gene loci	Barnabé C, Brisse S, Tibayrenc M. 2000. Population structure and genetic typing of Trypanosoma cruzi, the agent of Chagas disease: a multilocus enzyme electrophoresis approach. Parasitology. 120 ( Pt 5):513-26.
TolRui	Strain	TcV	Argentina	South	Chaco	No	uk	Las Tolderias	1999-02-12	1999	Triatoma infestans	Blood-sucking insect	Hemiptera	Triatomini	Triatoma	Domestic	Nuclear	MLEE	22 gene loci	Barnabé C, Brisse S, Tibayrenc M. 2000. Population structure and genetic typing of Trypanosoma cruzi, the agent of Chagas disease: a multilocus enzyme electrophoresis approach. Parasitology. 120 ( Pt 5):513-26.
Tolv18-1	Strain	TcV	Argentina	South	Chaco	No	uk	Las Tolderias	uk	uk	Triatoma infestans	Blood-sucking insect	Hemiptera	Triatomini	Triatoma	Domestic	Nuclear	MLEE	22 gene loci	Barnabé C, Brisse S, Tibayrenc M. 2000. Population structure and genetic typing of Trypanosoma cruzi, the agent of Chagas disease: a multilocus enzyme electrophoresis approach. Parasitology. 120 ( Pt 5):513-26.
Tolv18-2	Strain	TcV	Argentina	South	Chaco	No	uk	Las Tolderias	uk	uk	Triatoma infestans	Blood-sucking insect	Hemiptera	Triatomini	Triatoma	Domestic	Nuclear	MLEE	22 gene loci	Barnabé C, Brisse S, Tibayrenc M. 2000. Population structure and genetic typing of Trypanosoma cruzi, the agent of Chagas disease: a multilocus enzyme electrophoresis approach. Parasitology. 120 ( Pt 5):513-26.
Tolv18-3	Strain	TcV	Argentina	South	Chaco	No	uk	Las Tolderias	uk	uk	Triatoma infestans	Blood-sucking insect	Hemiptera	Triatomini	Triatoma	Domestic	Nuclear	MLEE	22 gene loci	Barnabé C, Brisse S, Tibayrenc M. 2000. Population structure and genetic typing of Trypanosoma cruzi, the agent of Chagas disease: a multilocus enzyme electrophoresis approach. Parasitology. 120 ( Pt 5):513-26.
Tolv20-1	Strain	TcV	Argentina	South	Chaco	No	uk	Las Tolderias	uk	uk	Triatoma infestans	Blood-sucking insect	Hemiptera	Triatomini	Triatoma	Domestic	Nuclear	MLEE	22 gene loci	Barnabé C, Brisse S, Tibayrenc M. 2000. Population structure and genetic typing of Trypanosoma cruzi, the agent of Chagas disease: a multilocus enzyme electrophoresis approach. Parasitology. 120 ( Pt 5):513-26.
Tolv20-2	Strain	TcV	Argentina	South	Chaco	No	uk	Las Tolderias	uk	uk	Triatoma infestans	Blood-sucking insect	Hemiptera	Triatomini	Triatoma	Domestic	Nuclear	MLEE	22 gene loci	Barnabé C, Brisse S, Tibayrenc M. 2000. Population structure and genetic typing of Trypanosoma cruzi, the agent of Chagas disease: a multilocus enzyme electrophoresis approach. Parasitology. 120 ( Pt 5):513-26.
Tolv20-3	Strain	TcV	Argentina	South	Chaco	No	uk	Las Tolderias	uk	uk	Triatoma infestans	Blood-sucking insect	Hemiptera	Triatomini	Triatoma	Domestic	Nuclear	MLEE	22 gene loci	Barnabé C, Brisse S, Tibayrenc M. 2000. Population structure and genetic typing of Trypanosoma cruzi, the agent of Chagas disease: a multilocus enzyme electrophoresis approach. Parasitology. 120 ( Pt 5):513-26.
Tolv20-4	Strain	TcV	Argentina	South	Chaco	No	uk	Las Tolderias	uk	uk	Triatoma infestans	Blood-sucking insect	Hemiptera	Triatomini	Triatoma	Domestic	Nuclear	MLEE	22 gene loci	Barnabé C, Brisse S, Tibayrenc M. 2000. Population structure and genetic typing of Trypanosoma cruzi, the agent of Chagas disease: a multilocus enzyme electrophoresis approach. Parasitology. 120 ( Pt 5):513-26.
Tolv32-1	Strain	TcV	Argentina	South	Chaco	No	uk	Las Tolderias	uk	uk	Triatoma infestans	Blood-sucking insect	Hemiptera	Triatomini	Triatoma	Domestic	Nuclear	MLEE	22 gene loci	Barnabé C, Brisse S, Tibayrenc M. 2000. Population structure and genetic typing of Trypanosoma cruzi, the agent of Chagas disease: a multilocus enzyme electrophoresis approach. Parasitology. 120 ( Pt 5):513-26.
Tolv32-2	Strain	TcV	Argentina	South	Chaco	No	uk	Las Tolderias	uk	uk	Triatoma infestans	Blood-sucking insect	Hemiptera	Triatomini	Triatoma	Domestic	Nuclear	MLEE	22 gene loci	Barnabé C, Brisse S, Tibayrenc M. 2000. Population structure and genetic typing of Trypanosoma cruzi, the agent of Chagas disease: a multilocus enzyme electrophoresis approach. Parasitology. 120 ( Pt 5):513-26.
Tolv34	Strain	TcV	Argentina	South	Chaco	No	uk	Las Tolderias	uk	uk	Triatoma infestans	Blood-sucking insect	Hemiptera	Triatomini	Triatoma	Domestic	Nuclear	MLEE	22 gene loci	Barnabé C, Brisse S, Tibayrenc M. 2000. Population structure and genetic typing of Trypanosoma cruzi, the agent of Chagas disease: a multilocus enzyme electrophoresis approach. Parasitology. 120 ( Pt 5):513-26.
Tolv39	Strain	TcV	Argentina	South	Chaco	No	uk	Las Tolderias	uk	uk	Triatoma infestans	Blood-sucking insect	Hemiptera	Triatomini	Triatoma	Domestic	Nuclear	MLEE	22 gene loci	Barnabé C, Brisse S, Tibayrenc M. 2000. Population structure and genetic typing of Trypanosoma cruzi, the agent of Chagas disease: a multilocus enzyme electrophoresis approach. Parasitology. 120 ( Pt 5):513-26.
Anonymous	Strain	TcV	Argentina	South	Santiago del Estero	No	uk	Amama	2000-2006	2006	Triatoma infestans	Blood-sucking insect	Hemiptera	Triatomini	Triatoma	Domestic	Nuclear	PCR band size	24Sα rDNA; SL-IR; 18S rDNA; A10 fragment	Cardinal MV, Lauricella MA, Ceballos LA, Lanati L, Marcet PL, Levin MJ, Kitron U, Gürtler RE, Schijman AG. 2008. Molecular epidemiology of domestic and sylvatic Trypanosoma cruzi infection in rural northwestern Argentina. Int J Parasitol. 38(13):1533-43.
Anonymous	Bloodmeal content	TcV	Argentina	South	Santiago del Estero	No	Moreno	San Cristóbal	uk	uk	Triatoma infestans	Blood-sucking insect	Hemiptera	Triatomini	Triatoma	Domestic	Nuclear & mitochondrial	PCR band size	24Sα rDNA, SL-IR & A10	Fernández Mdel P, Cecere MC, Lanati LA, Lauricella MA, Schijman AG, Gürtler RE, Cardinal MV. Geographic variation of Trypanosoma cruzi discrete typing units from Triatoma infestans at different spatial scales. Acta Trop. 2014 Dec;140:10-8.
Anonymous	Bloodmeal content	TcV	Argentina	South	Santiago del Estero	No	Moreno	Villa Brana	uk	uk	Triatoma infestans	Blood-sucking insect	Hemiptera	Triatomini	Triatoma	Domestic	Nuclear & mitochondrial	PCR band size	24Sα rDNA, SL-IR & A10	Fernández Mdel P, Cecere MC, Lanati LA, Lauricella MA, Schijman AG, Gürtler RE, Cardinal MV. Geographic variation of Trypanosoma cruzi discrete typing units from Triatoma infestans at different spatial scales. Acta Trop. 2014 Dec;140:10-8.
Anonymous	Bloodmeal content	TcV	Argentina	South	Santiago del Estero	No	Moreno	Villa Brana	uk	uk	Triatoma infestans	Blood-sucking insect	Hemiptera	Triatomini	Triatoma	Domestic	Nuclear & mitochondrial	PCR band size	24Sα rDNA, SL-IR & A10	Fernández Mdel P, Cecere MC, Lanati LA, Lauricella MA, Schijman AG, Gürtler RE, Cardinal MV. Geographic variation of Trypanosoma cruzi discrete typing units from Triatoma infestans at different spatial scales. Acta Trop. 2014 Dec;140:10-8.
Anonymous	Bloodmeal content	TcV	Argentina	South	Santiago del Estero	No	Moreno	Villa Brana	uk	uk	Triatoma infestans	Blood-sucking insect	Hemiptera	Triatomini	Triatoma	Domestic	Nuclear & mitochondrial	PCR band size	24Sα rDNA, SL-IR & A10	Fernández Mdel P, Cecere MC, Lanati LA, Lauricella MA, Schijman AG, Gürtler RE, Cardinal MV. Geographic variation of Trypanosoma cruzi discrete typing units from Triatoma infestans at different spatial scales. Acta Trop. 2014 Dec;140:10-8.
Anonymous	Bloodmeal content	TcV	Argentina	South	Santiago del Estero	No	Moreno	Villa Brana	uk	uk	Triatoma infestans	Blood-sucking insect	Hemiptera	Triatomini	Triatoma	Domestic	Nuclear & mitochondrial	PCR band size	24Sα rDNA, SL-IR & A10	Fernández Mdel P, Cecere MC, Lanati LA, Lauricella MA, Schijman AG, Gürtler RE, Cardinal MV. Geographic variation of Trypanosoma cruzi discrete typing units from Triatoma infestans at different spatial scales. Acta Trop. 2014 Dec;140:10-8.
Anonymous	Rectal ampoule	TcV	Argentina	South	Chaco	No	uk	Pampa del Indio	2007-2009	2007-2009	Triatoma infestans	Blood-sucking insect	Hemiptera	Triatomini	Triatoma	Domestic	Nuclear	PCR band size	SL-IR, 24Sα rDNA & A10	Maffey L, Cardinal MV, Ordóñez-Krasnowski PC, Lanati LA, Lauricella MA, Schijman AG, Gürtler RE. 2012. Direct molecular identification of Trypanosoma cruzi discrete typing units in domestic and peridomestic Triatoma infestans and Triatoma sordida from the Argentine Chaco. Parasitology. 139(12):1570-9.
Anonymous	Rectal ampoule	TcV	Argentina	South	Chaco	No	uk	Pampa del Indio	2007-2009	2007-2009	Triatoma infestans	Blood-sucking insect	Hemiptera	Triatomini	Triatoma	Domestic	Nuclear	PCR band size	SL-IR, 24Sα rDNA & A10	Maffey L, Cardinal MV, Ordóñez-Krasnowski PC, Lanati LA, Lauricella MA, Schijman AG, Gürtler RE. 2012. Direct molecular identification of Trypanosoma cruzi discrete typing units in domestic and peridomestic Triatoma infestans and Triatoma sordida from the Argentine Chaco. Parasitology. 139(12):1570-9.
Anonymous	Rectal ampoule	TcV	Argentina	South	Chaco	No	uk	Pampa del Indio	2007-2009	2007-2009	Triatoma infestans	Blood-sucking insect	Hemiptera	Triatomini	Triatoma	Domestic	Nuclear	PCR band size	SL-IR, 24Sα rDNA & A10	Maffey L, Cardinal MV, Ordóñez-Krasnowski PC, Lanati LA, Lauricella MA, Schijman AG, Gürtler RE. 2012. Direct molecular identification of Trypanosoma cruzi discrete typing units in domestic and peridomestic Triatoma infestans and Triatoma sordida from the Argentine Chaco. Parasitology. 139(12):1570-9.
[truncated: 5,477 more rows]
