# Supplementary material for: Over Six Thousand Trypanosoma cruzi Strains Classified into Discrete Typing Units (DTUs): Attempt at an Inventory
Source: PLoS Negl Trop Dis. 2016 Aug 29;10(8):e0004792. doi: 10.1371/journal.pntd.0004792 (PMC5003387; doi:10.1371/journal.pntd.0004792)
Supplement: S2 Table — (XLSX) [file pntd.0004792.s002.xlsx]

## Sheet: S2 Table
S2 Table: Summarize of the collected determinations of Trypanosoma cruzi DTUs per region, country, hosts and ecotopes originating from the compilations of the data (S1 Table).
	Domestic cycle							Sylvatic cycle											Unknown cycle					Total
	Vectors	Mammals						Vectors	Mammals										Vectors	Mammals
Order	Hemiptera	Artiodactyla	Carnivora	Didelphimorphia	Primate	Rodentia	Total	Hemiptera	Artiodactyla	Carnivora	Chiroptera	Cingulata	Didelphimorphia	Pilosa	Primate	Rodentia	Xernathra	Total	Hemiptera	Didelphimorphia	Rodentia	uk	Total
North America
United States	6		9		4	26	45	36		37		3	13		4			93	10				10	148
Mexico	199				34		233	40					7			1		48	34	3		3	40	321
Central America
Guatemala					31		31	1								2		3	64				64	98
El Salvador					2		2																	2
Honduras					1		1												2				2	3
Nicaragua	1						1																	1
Costa Rica	6		1		3		10	3										3	1				1	14
Panama					1		1	1										1						2
South America
Colombia	27		32		125	1	185	102		1	76	1	25	1	1	7		214	24	11		2	37	436
Ecuador	66			1	10	3	80	57			2		3	1	1	1		65		4		1	5	150
Venezuela	298		1		135	54	488	176	2		2	18	19		3	1		221	401	39			440	1149
Surinam											4							4						4
France			2		8		10	9					12	1	1			23				1	1	34
Peru	50				15		65						1					1	2	1			3	69
Bolivia	154		3		659	6	822	321				17	11		1	6		356	2			4	6	1184
Chile	178	24			268		470	301					6			113		420	19			1	20	910
Brazil	81		40		377		498	49	1	68	61	7	155	2	53	51	2	449	75	9	4	1	89	1036
Paraguay	74		7		63		144					37	1					38		1			1	183
Argentina	258		141	1	168	1	569			4			25			1		30						599
Total	1398	24	236	2	1904	91	3655	1096	3	110	145	83	278	5	64	183	2	1969	634	68	4	13	719	6343
